# Supplementary material for: Prevalence and factors associated with type 2 diabetes mellitus and hypertension among the hill tribe elderly populations in northern Thailand
Source: BMC Public Health. 2018 Jun 5;18:694. doi: 10.1186/s12889-018-5607-2 (PMC5989444; doi:10.1186/s12889-018-5607-2)
Supplement: Supplementary file 1 — Hill tirb Elderly Data. (XLSX 545 kb) [file 12889_2018_5607_MOESM1_ESM.xlsx]

## Sheet: Sheet1
ID	SEX	TID	TRIBE	AGE	RELIG	EDU	STHAI	ITHAI	RTHAI	WTHAI	MARRIED	FMEM	KIDM	IKIDM	LIVW	OCC	INCOME	DEBT	SMOKE	syear	qsy	DRINK	dyear	qdy	OPIUM	oyear	qoy	AMP	amy	qay	RFOOD	rfy	EXC	exc2	CHEW	BWG	HGT	WST	SYSTO	DIASTO	HTSYS	HTDIASTO	PULS	HERB1	HERB2	HERB3	HERB4	DISA	HT
1713	1	2	3	68	1	1	2	2	1	1	2	5	10	10	1	1	600	0	3	999	10	3	999	3	2	999	999	2	999	999	2	999	1	3	0	52	152	999	133	84	0	0	65	999	999	999	999	2	1
2006	1	1	6	69	1	1	1	1	1	1	2	2	8	7	1	1	600	0	1	50	999	3	999	30	2	999	999	2	999	999	2	999	1	3	0	56.3	155	999	96	50	0	0	66	999	999	999	999	2	1
3909	1	1	6	67	1	1	2	2	1	1	2	9	8	8	2	1	2600	0	1	50	999	2	999	999	2	999	999	2	999	999	2	999	3	2	0	58.9	160	84	123	76	0	0	75	2	4	1	1	1	1
4701	1	1	5	83	1	1	2	2	1	1	2	8	10	8	1	1	800	0	3	999	2	2	999	999	2	999	999	2	999	999	3	2	1	3	0	45	147	72	136	63	0	0	80	1	999	1	1	2	1
1003	2	1	1	61	2	1	1	2	1	1	2	3	4	4	3	2	800	0	2	999	999	2	999	999	2	999	999	2	999	999	2	999	3	2	1	49	149	999	79	63	0	0	83	999	999	999	999	2	1
4812	2	2	4	93	1	1	2	2	1	1	4	5	9	5	1	1	0	0	2	999	999	2	999	999	2	999	999	2	999	999	1	999	1	3	0	35.2	140	82	150	75	0	0	83	2	5	1	1	2	1
5511	2	1	2	87	1	1	1	1	1	1	4	10	10	9	1	1	800	0	1	40	999	2	999	999	2	999	999	2	999	999	2	999	1	3	0	61.8	149	83	92	81	0	0	72	2	5	1	1	2	1
306	2	1	6	68	1	1	2	2	1	1	4	8	8	5	1	1	600	50000	2	999	999	2	999	999	2	999	999	2	999	999	1	999	2	1	0	62.1	151	999	111	68	0	0	85	999	999	999	999	2	1
4712	2	1	5	62	1	1	3	3	1	1	4	3	4	3	1	1	600	0	2	999	999	2	999	999	2	999	999	2	999	999	2	999	1	3	0	40.1	149	58	125	80	0	0	102	1	999	1	1	2	1
5811	2	1	5	64	1	1	3	3	1	1	2	5	4	4	1	2	6500	250000	1	40	999	2	999	999	2	999	999	2	999	999	1	999	3	2	0	36.8	150	66	153	51	0	0	63	2	5	1	1	2	1
4603	1	1	5	72	1	1	3	3	1	1	2	2	6	6	3	1	700	0	3	999	20	3	999	30	2	999	999	2	999	999	1	999	1	3	0	64.5	159	85	126	71	0	0	83	2	5	1	1	2	1
2601	1	1	2	63	1	1	3	3	1	1	4	4	2	2	4	1	1200	18000	1	45	999	3	999	30	3	999	10	2	999	999	1	999	3	2	1	50.8	165	999	81	55	0	0	82	2	5	2	1	2	1
3410	2	1	1	62	2	1	2	2	1	1	4	6	4	4	1	3	3600	50000	2	999	999	2	999	999	2	999	999	2	999	999	2	999	2	1	0	65.2	150	78	154	81	0	0	76	1	999	1	1	2	1
5001	2	1	3	64	1	1	1	1	1	1	4	6	14	11	1	1	0	0	2	999	999	2	999	999	2	999	999	2	999	999	2	999	1	3	0	48.2	140	78	106	81	0	0	81	2	5	1	1	2	1
3710	1	1	5	70	2	1	3	3	1	1	4	4	10	10	1	4	1700	0	3	999	24	2	999	999	2	999	999	2	999	999	1	999	2	1	1	49.6	153	88	156	66	0	0	78	2	4	1	2	2	1
604	2	1	2	68	2	1	2	2	1	1	2	2	3	3	3	2	2100	0	2	999	999	2	999	999	2	999	999	2	999	999	2	999	3	2	0	45.4	143	999	158	79	0	0	78	999	999	999	999	2	1
3513	1	1	5	66	2	1	2	2	1	1	2	3	3	3	3	2	600	0	3	999	20	3	999	5	2	999	999	2	999	999	3	20	3	2	0	52.7	151	76	132	78	0	0	76	1	1	1	1	2	1
2812	2	1	6	63	2	1	2	2	1	1	2	2	5	4	3	1	600	27000	2	999	999	2	999	999	2	999	999	2	999	999	2	999	1	3	0	75	152	999	140	80	0	0	78	1	999	1	1	2	1
307	2	1	6	65	2	1	2	2	1	1	1	6	0	0	2	1	4000	0	2	999	999	2	999	999	2	999	999	2	999	999	2	999	1	3	0	62.9	149	999	124	88	0	0	66	999	999	999	999	2	1
5501	2	1	2	66	1	1	2	2	1	1	3	4	5	5	1	1	600	0	2	999	999	2	999	999	1	30	999	2	999	999	2	999	1	3	0	60.5	158	89	123	71	0	0	85	2	5	1	1	2	1
605	1	1	2	69	1	1	3	3	1	1	2	7	6	6	1	1	600	0	1	50	999	1	50	999	2	999	999	2	999	999	1	999	3	2	0	69.4	156	999	121	77	0	0	66	999	999	999	999	2	1
213	2	1	4	65	2	1	3	3	1	1	2	12	5	5	1	4	800	300000	2	999	999	2	999	999	2	999	999	2	999	999	2	999	3	2	0	57.2	144	999	140	70	0	0	69	999	999	999	999	2	1
5504	2	1	2	76	1	1	1	1	1	1	2	7	8	6	1	1	700	0	1	60	999	2	999	999	2	999	999	2	999	999	2	999	1	3	0	57.7	162	78	132	72	0	0	78	2	5	2	2	2	1
1413	2	1	4	80	2	1	2	2	1	1	4	3	3	1	1	1	700	0	2	999	999	2	999	999	3	999	10	2	999	999	2	999	1	3	0	39.5	146	999	156	63	0	0	70	999	999	999	999	2	1
4913	1	1	4	63	1	1	3	3	1	1	2	2	5	5	3	2	4500	0	3	999	40	1	50	999	2	999	999	2	999	999	2	999	3	2	0	71.5	161	100	125	72	0	0	84	2	5	1	1	2	1
401	1	1	6	72	1	1	3	3	3	3	2	5	4	3	1	2	3000	0	3	999	4	2	20	999	2	999	999	2	999	999	1	999	2	1	0	63.4	164	999	105	85	0	0	79	999	999	999	999	2	1
503	2	1	4	70	1	1	2	2	1	1	2	5	9	7	1	1	600	0	2	999	999	2	999	999	2	999	999	2	999	999	2	999	3	2	0	51.3	146	999	107	84	0	0	56	999	999	999	999	2	1
703	2	1	6	70	1	1	1	1	1	1	2	1	8	8	4	2	600	0	2	999	999	2	999	999	2	999	999	2	999	999	1	999	1	3	1	54	155	999	135	82	0	0	81	999	999	999	999	2	1
5510	2	1	2	70	1	1	2	2	1	1	4	8	7	5	1	1	700	0	2	999	999	2	999	999	2	999	999	2	999	999	2	999	1	3	0	42.5	155	69	132	81	0	0	67	2	5	2	2	2	1
2212	1	1	2	72	2	1	3	3	1	1	2	3	5	4	3	2	3000	0	3	999	30	1	40	999	2	999	999	2	999	999	1	999	3	2	0	71	163	999	144	87	0	0	87	999	999	999	999	2	1
1912	2	1	1	78	1	1	1	1	1	1	4	12	5	3	1	1	0	0	1	40	999	2	999	999	2	999	999	2	999	999	2	999	1	3	0	43.3	143	999	134	65	0	0	55	999	999	999	999	2	1
5405	2	1	6	66	1	1	2	2	1	1	2	3	5	4	1	1	600	0	2	999	999	2	999	999	2	999	999	2	999	999	2	999	1	3	0	42	150	67	123	84	0	0	83	2	5	1	1	2	1
601	2	1	2	63	1	1	1	2	1	1	2	3	6	4	3	1	600	3000	3	999	2	2	999	999	2	999	999	2	999	999	2	999	1	3	0	69.6	152	999	116	89	0	0	83	999	999	999	999	2	1
4915	2	1	4	74	1	1	2	2	1	1	4	2	10	9	1	1	700	0	2	999	999	2	999	999	2	999	999	2	999	999	2	999	1	3	0	60.2	150	103	143	81	0	0	83	1	999	1	1	2	1
4508	2	1	4	72	1	1	1	1	1	1	2	10	3	3	1	1	700	0	2	999	999	2	999	999	2	999	999	2	999	999	1	999	1	3	0	52	152	76	132	86	0	0	109	2	3	1	2	2	1
4106	2	1	1	89	2	1	2	2	1	1	2	6	6	4	1	1	800	0	2	999	999	2	999	999	2	999	999	2	999	999	2	999	2	1	1	54.1	148	86	132	71	0	0	90	2	999	1	1	2	1
5513	2	1	2	63	1	1	1	2	1	1	4	4	6	3	1	2	600	0	2	999	999	2	999	999	2	999	999	2	999	999	2	999	3	2	0	42.6	143	63	125	85	0	0	127	1	999	1	1	2	1
3311	1	1	2	67	2	1	1	1	1	1	2	10	16	4	1	1	600	0	3	999	10	2	999	999	2	999	999	2	999	999	2	999	1	3	0	65.4	168	41	121	85	0	0	66	2	5	1	1	2	1
4505	2	1	4	75	2	1	2	2	1	1	2	5	15	15	1	1	700	0	2	999	999	2	999	999	2	999	999	2	999	999	2	999	1	3	0	59.6	160	101	138	77	0	0	73	1	999	1	1	2	1
1412	1	1	4	60	1	2	2	2	2	2	2	3	5	5	3	2	2500	0	3	999	40	3	999	40	2	999	999	1	999	999	1	999	3	2	0	73.2	163	999	125	82	0	0	76	999	999	999	999	2	1
2604	2	1	2	67	1	1	1	1	1	1	2	7	5	5	1	2	800	30000	2	999	999	2	999	999	2	999	999	2	999	999	1	999	3	2	0	54.8	151	999	128	75	0	0	87	1	999	1	1	2	1
4901	1	1	4	63	1	1	3	3	1	1	2	5	8	6	1	2	800	50000	3	999	30	1	50	999	2	999	999	2	999	999	1	999	1	3	0	72.7	163	95	124	76	0	0	79	1	999	1	1	2	1
2405	1	1	2	78	2	1	2	2	1	1	2	7	8	6	3	1	700	0	3	999	15	3	999	4	2	999	999	2	999	999	1	999	1	3	0	66.4	162	999	158	68	0	0	85	999	999	999	999	2	1
408	2	1	6	68	1	1	3	3	1	1	4	2	5	5	1	3	500	0	2	999	999	2	999	999	2	999	999	2	999	999	2	999	2	1	0	54.9	145	999	120	73	0	0	63	999	999	999	999	2	1
509	1	1	4	73	1	1	2	2	1	1	2	4	5	5	3	1	700	0	1	50	999	2	999	999	2	999	999	2	999	999	1	999	3	2	0	56.8	155	999	109	63	0	0	56	999	999	999	999	2	1
512	2	1	4	73	1	1	2	2	1	1	2	7	5	5	1	1	700	0	2	999	999	2	999	999	2	999	999	2	999	999	2	999	3	2	0	53.4	148	999	141	67	0	0	64	999	999	999	999	2	1
3403	2	1	1	62	2	1	2	2	1	1	4	5	5	4	1	2	600	15000	2	999	999	2	999	999	2	999	999	2	999	999	2	999	1	3	0	66.3	145	71	130	78	0	0	95	2	5	1	2	2	1
4702	2	1	5	80	1	1	2	2	1	1	2	5	11	9	1	1	700	0	2	999	999	2	999	999	2	999	999	2	999	999	2	999	1	3	0	44.3	150	73	157	72	0	0	102	1	999	1	1	2	1
105	2	1	1	63	2	1	2	2	1	1	2	3	6	4	1	1	600	0	2	999	999	2	999	999	2	999	999	2	999	999	2	999	3	2	0	70.7	151	999	134	83	0	0	73	999	999	999	999	2	1
2311	1	2	1	64	2	1	1	1	1	1	2	9	8	8	3	4	3000	0	2	999	999	2	999	999	2	999	999	2	999	999	2	999	1	3	0	51.3	161	999	157	75	0	0	76	999	999	999	999	2	1
1902	2	1	1	78	1	1	1	1	1	1	2	10	6	5	1	1	700	0	1	50	999	2	999	999	2	999	999	2	999	999	2	999	1	3	0	50.2	154	999	137	72	0	0	89	999	999	999	999	2	1
504	2	1	4	81	1	1	2	2	1	1	4	3	9	4	1	1	800	0	2	999	999	2	999	999	2	999	999	2	999	999	2	999	1	3	0	48.2	148	999	104	63	0	0	98	999	999	999	999	2	1
5911	1	1	6	62	1	1	2	2	1	1	2	6	8	8	1	2	2000	0	2	999	999	2	999	999	2	999	999	2	999	999	1	999	3	2	1	56.7	152	66	128	70	0	0	88	2	5	1	1	2	1
406	1	1	6	62	1	1	2	2	1	1	2	6	4	4	3	1	700	24000	2	20	999	3	999	4	1	999	2	2	999	999	1	999	3	2	0	57.1	171	999	134	86	0	0	100	999	999	999	999	2	1
1513	2	2	1	82	2	1	1	1	1	1	4	4	11	1	2	1	0	0	2	999	999	2	999	999	2	999	999	2	999	999	1	999	1	3	0	55.3	154	999	134	78	0	0	71	999	999	999	999	2	1
4310	2	1	6	78	1	1	1	1	1	1	2	2	11	6	3	1	600	0	2	999	999	3	999	30	2	999	999	2	999	999	3	40	1	3	1	51.7	143	88	99	53	0	0	67	2	4	1	2	2	1
4413	2	1	4	66	1	1	3	3	1	1	4	10	11	2	1	2	600	0	2	999	999	2	999	999	2	999	999	2	999	999	1	999	3	2	0	47.7	141	82	135	82	0	0	80	2	4	1	1	2	1
4703	1	1	5	72	1	2	3	3	2	2	4	1	5	5	4	1	700	0	3	999	30	3	999	30	2	999	999	2	999	999	1	999	1	3	0	71.3	158	70	147	75	0	0	73	1	999	1	1	2	1
502	1	1	4	69	1	1	3	3	1	1	2	8	3	3	1	3	1600	0	1	50	999	1	30	999	2	999	999	2	999	999	2	999	3	2	0	45.7	155	999	121	67	0	0	67	999	999	999	999	2	1
1005	1	1	1	69	2	1	2	2	1	1	2	2	8	3	3	1	1000	0	3	999	5	3	999	25	3	999	15	2	999	999	1	999	3	2	0	55.4	159	999	149	72	0	0	89	999	999	999	999	2	1
206	2	1	4	82	1	1	2	2	1	1	4	3	1	1	1	1	0	0	2	999	999	2	999	999	2	999	999	2	999	999	2	999	1	3	0	65.2	148	999	96	59	0	0	73	999	999	999	999	2	1
111	1	2	1	80	2	1	2	2	1	1	2	8	8	8	1	1	0	0	3	999	25	1	60	999	2	999	999	2	999	999	1	999	1	3	0	47.8	147	999	117	68	0	0	75	999	999	999	999	2	1
304	1	1	6	62	1	1	2	2	1	1	2	3	7	5	1	1	600	0	1	50	999	3	999	20	2	999	999	2	999	999	1	999	1	3	0	67.8	155	999	94	83	0	0	79	999	999	999	999	2	1
202	1	1	4	71	2	1	2	2	1	1	2	6	5	5	1	1	0	0	2	999	999	2	999	999	2	999	999	2	999	999	1	999	1	3	0	54.9	153	999	148	88	0	0	77	999	999	999	999	2	1
404	1	1	6	77	1	1	1	1	1	1	2	7	4	4	1	1	3000	0	2	999	20	2	999	999	2	999	999	2	999	999	1	999	1	3	0	51.2	162	999	118	71	0	0	67	999	999	999	999	2	1
2508	1	1	5	70	1	1	3	3	2	2	2	7	5	5	1	1	700	130000	3	999	40	1	60	999	2	999	999	2	999	999	1	999	2	1	0	61.7	160	999	127	70	0	0	79	999	999	999	999	2	1
5009	1	1	3	73	1	1	2	2	1	1	2	5	8	8	1	3	700	0	1	60	999	1	60	999	2	999	999	2	999	999	2	999	1	3	0	59.5	152	85	105	63	0	0	64	2	5	1	2	2	1
5710	2	1	2	83	1	1	1	1	1	1	4	4	9	5	1	1	800	0	2	999	999	2	999	999	2	999	999	2	999	999	2	999	1	3	0	52.2	140	84	129	84	0	0	73	1	999	1	1	2	1
911	2	1	5	69	1	1	3	2	1	1	4	6	5	5	1	1	600	0	2	999	999	2	999	999	2	999	999	2	999	999	2	999	1	3	1	47	150	999	149	75	0	0	91	999	999	999	999	2	1
508	2	1	4	72	1	1	1	1	1	1	4	1	1	1	4	1	700	0	2	999	999	2	999	999	2	999	999	2	999	999	2	999	3	2	0	46.4	145	999	159	47	0	0	54	999	999	999	999	2	1
5902	1	1	6	66	1	1	2	2	1	1	2	5	9	9	3	1	600	0	3	999	30	3	999	30	2	999	999	2	999	999	1	999	3	2	1	57.3	165	78	131	79	0	0	57	1	5	1	1	2	1
405	2	1	6	78	1	1	1	2	1	1	2	4	6	6	3	1	700	0	2	999	999	2	999	999	2	999	999	2	999	999	2	999	1	3	0	67.7	153	999	108	57	0	0	59	999	999	999	999	2	1
4409	2	1	4	61	1	1	2	2	1	1	4	2	4	3	1	2	600	0	2	999	999	2	999	999	2	999	999	2	999	999	2	999	1	3	0	48.6	145	68	145	71	0	0	107	2	4	1	1	2	1
3305	2	1	2	70	2	1	1	1	1	1	4	11	11	10	1	1	700	0	2	999	999	2	999	999	2	999	999	2	999	999	1	999	1	3	0	47	155	66	133	66	0	0	94	2	5	1	1	2	1
5107	1	1	4	78	1	1	3	3	1	1	2	8	2	2	3	1	700	0	3	25	999	3	25	999	2	999	999	2	999	999	1	999	2	1	0	64.9	164	92	140	84	0	0	56	2	5	1	1	2	1
2408	1	1	2	67	2	1	1	1	1	1	2	5	8	5	1	1	600	20000	2	999	999	2	999	999	2	999	999	2	999	999	1	999	1	3	0	67.2	165	999	148	82	0	0	64	999	999	999	999	2	1
5704	1	1	2	75	1	1	1	1	1	1	2	8	8	6	1	1	700	0	2	999	999	2	999	999	2	999	999	2	999	999	2	999	1	3	1	63	161	83	117	69	0	0	52	1	999	1	1	2	1
2406	1	1	2	75	2	1	1	1	1	1	2	2	9	6	3	1	700	0	3	999	4	2	999	999	2	999	999	2	999	999	2	999	1	3	0	41.2	156	999	116	83	0	0	75	999	999	999	999	2	1
1104	2	1	3	76	2	1	1	1	1	1	4	1	7	4	4	1	700	0	3	999	20	2	999	999	2	999	999	2	999	999	2	999	3	2	0	51.4	152	999	147	66	0	0	79	999	999	999	999	1	1
5908	1	1	6	73	1	1	2	2	1	1	2	8	3	3	1	1	700	0	2	999	999	3	999	3	2	999	999	2	999	999	1	999	1	3	1	55.5	158	79	158	60	0	0	72	2	5	1	1	2	1
4909	2	1	4	77	1	1	3	3	1	1	4	6	6	5	1	1	700	0	2	999	999	2	999	999	2	999	999	2	999	999	2	999	1	3	0	48.4	149	73	154	77	0	0	78	1	999	1	1	2	1
4207	1	1	6	86	1	1	2	2	1	1	4	7	8	5	1	1	800	0	2	999	999	3	999	20	2	999	999	2	999	999	2	999	1	3	1	42	158	70	134	60	0	0	90	1	999	1	1	2	1
506	2	1	4	64	1	1	2	2	1	1	2	3	6	6	3	2	2500	0	2	999	999	2	999	999	2	999	999	2	999	999	2	999	3	2	0	69.2	149	999	107	87	0	0	56	999	999	999	999	2	1
4708	2	1	5	76	1	1	3	3	1	1	4	5	6	6	1	1	700	0	1	50	999	2	999	999	2	999	999	2	999	999	2	999	2	1	1	41.7	150	64	136	63	0	0	68	1	999	1	1	2	1
4010	2	1	2	60	2	1	1	1	1	1	2	3	6	9	3	1	2000	0	2	999	999	2	999	999	2	999	999	2	999	999	2	999	1	3	0	53.7	154	75.5	111	61	0	0	86	1	999	1	1	2	1
4910	1	1	4	63	1	3	3	3	2	2	2	3	6	6	3	2	4500	0	2	999	999	1	999	999	2	999	999	2	999	999	2	999	3	2	0	61.6	165	91	135	85	0	0	71	1	999	1	1	2	1
5110	2	1	4	96	1	4	1	2	1	1	2	9	9	5	1	2	0	0	2	999	999	2	999	999	2	999	999	2	999	999	2	999	1	3	0	43.1	147	72	157	76	0	0	55	1	999	1	1	2	1
1506	2	1	1	62	1	1	3	3	1	1	3	3	3	3	2	2	600	40000	2	999	999	2	999	999	2	999	999	2	999	999	2	999	2	1	0	65.4	160	999	139	79	0	0	76	999	999	999	999	2	1
501	2	1	4	76	1	1	1	1	1	1	4	6	10	7	1	1	700	0	2	999	999	2	999	999	2	999	999	2	999	999	2	999	3	2	0	49	143	999	100	85	0	0	98	999	999	999	999	2	1
305	2	1	6	62	1	1	2	2	1	1	4	3	6	3	1	1	600	0	2	999	999	2	999	999	2	999	999	2	999	999	2	999	1	3	0	59.1	151	999	110	78	0	0	92	999	999	999	999	2	1
5606	1	1	2	76	1	1	2	2	1	1	2	2	2	2	3	1	700	0	3	999	4	3	999	7	2	999	999	2	999	999	2	999	1	3	0	62.5	147	76	108	78	0	0	73	1	999	1	1	2	1
5414	2	1	6	75	1	1	1	1	1	1	4	1	3	2	4	1	700	0	2	999	999	2	999	999	2	999	999	2	999	999	2	999	1	3	0	48	144	66	153	78	0	0	75	2	5	1	1	2	1
611	1	1	2	70	1	1	2	2	1	1	4	1	3	2	4	3	1500	0	2	999	999	2	999	999	3	999	8	2	999	999	1	999	3	2	0	48.3	160	999	151	84	0	0	66	999	999	999	999	2	1
3906	1	1	6	74	1	1	2	3	1	1	2	7	3	2	1	2	900	0	2	999	999	1	60	999	2	999	999	2	999	999	1	999	3	2	1	42.2	149	69	143	63	0	0	65	2	4	1	2	2	1
2809	1	1	6	78	1	1	2	2	1	1	2	6	8	6	1	1	700	0	2	999	999	2	999	999	2	999	999	2	999	999	2	999	1	3	1	63.3	170	999	133	69	0	0	52	1	999	1	1	2	1
2707	1	1	2	60	1	1	2	2	1	1	2	6	7	5	1	1	600	50000	3	999	40	3	999	40	3	999	30	2	999	999	1	999	1	3	0	65.8	152	999	150	85	0	0	68	2	5	2	2	2	1
1302	1	1	3	60	1	1	2	2	1	1	2	2	6	6	1	1	600	0	1	40	999	1	40	999	2	999	999	2	999	999	1	999	1	3	0	44.9	155	999	96	75	0	0	86	999	999	999	999	2	1
4313	1	1	6	80	1	1	1	1	1	1	2	7	8	4	1	1	1300	0	2	999	999	3	999	50	2	999	999	2	999	999	1	999	1	3	0	52	152	76	119	68	0	0	69	2	4	2	2	2	1
3510	1	1	5	86	1	1	3	3	1	1	2	6	7	6	1	1	800	0	2	999	999	2	999	999	2	999	999	2	999	999	3	50	1	3	0	44.4	152	76	145	71	0	0	79	2	5	1	1	2	1
1103	2	1	3	80	1	1	1	1	1	1	2	8	10	6	1	1	1600	0	2	999	999	2	999	999	3	999	10	2	999	999	2	999	1	3	0	41.1	141	999	95	65	0	0	69	999	999	999	999	1	1
3202	2	1	4	61	1	1	2	2	1	1	2	10	7	6	1	2	600	60000	2	999	999	2	999	999	2	999	999	2	999	999	1	999	3	2	0	63.1	143	93	141	88	0	0	71	2	5	1	1	2	1
1708	2	2	3	72	1	1	2	2	1	1	4	1	2	2	4	2	1000	0	2	999	999	2	999	999	2	999	999	2	999	999	2	999	3	2	0	48.7	143	999	110	85	0	0	71	999	999	999	999	2	1
2708	1	1	2	60	1	1	2	2	1	1	2	6	6	6	1	1	2000	100000	1	40	999	3	999	5	3	999	10	2	999	999	1	999	3	2	1	65.8	165	999	124	83	0	0	63	2	5	2	2	2	1
3903	2	1	6	75	1	1	1	1	1	1	4	1	5	5	4	1	700	0	2	999	999	3	999	20	2	999	999	2	999	999	1	999	1	3	1	48.3	149	85	134	62	0	0	78	999	999	999	999	2	1
5302	1	1	3	60	1	1	2	2	1	1	2	2	8	8	3	1	600	0	2	999	999	2	999	999	2	999	999	2	999	999	1	999	1	3	0	46.1	164	77	142	66	0	0	76	1	999	1	1	2	1
6003	2	1	3	90	1	1	1	1	1	1	4	4	5	3	1	1	900	0	2	999	999	2	999	999	2	999	999	2	999	999	2	999	1	3	0	53.9	142	54.5	158	77	0	0	66	1	999	1	1	2	1
4608	2	1	5	72	1	1	3	3	1	1	2	2	6	3	3	1	700	0	1	45	999	2	999	999	2	999	999	2	999	999	2	999	2	1	0	55.2	156	67	106	81	0	0	68	1	999	1	2	2	1
4911	1	1	4	71	1	1	3	3	1	1	3	1	3	3	4	1	700	0	3	999	10	3	999	16	2	999	999	2	999	999	3	45	1	3	0	66.2	152	85	150	72	0	0	81	2	5	1	1	2	1
2611	2	2	2	72	1	1	1	1	1	1	4	6	9	6	1	1	700	0	2	999	999	2	999	999	2	999	999	2	999	999	1	999	1	3	1	44.6	150	999	118	67	0	0	82	2	5	2	2	2	1
5401	1	1	6	70	1	1	1	1	1	1	2	5	9	3	1	1	600	0	3	999	1	3	999	50	2	999	999	2	999	999	1	999	1	3	1	63.8	159	86	139	88	0	0	91	1	999	1	1	2	1
5906	2	1	6	60	2	1	2	2	1	1	2	3	5	5	3	2	2500	0	2	999	999	2	999	999	2	999	999	2	999	999	1	999	3	2	0	57.4	149	82	132	78	0	0	78	2	5	1	1	2	1
4506	2	1	4	72	1	1	1	1	1	1	2	3	11	9	1	2	1700	0	2	999	999	2	999	999	2	999	999	2	999	999	2	999	1	3	0	52	148	76	128	77	0	0	64	1	999	1	1	2	1
3001	1	2	1	67	2	1	2	2	1	1	2	3	8	5	1	2	2500	0	2	999	999	2	999	999	2	999	999	2	999	999	2	999	3	2	1	53.5	143	81	111	80	0	0	80	1	999	1	1	2	1
3814	1	1	1	72	2	1	3	3	1	1	2	8	6	5	1	1	700	0	3	999	40	3	999	40	2	999	999	2	999	999	2	999	1	3	0	61.5	155	87	100	60	0	0	75	2	999	2	2	2	1
510	2	2	4	72	1	1	1	2	1	1	2	7	2	2	1	1	700	0	2	999	999	2	999	999	2	999	999	2	999	999	2	999	1	3	0	52.1	148	999	136	70	0	0	67	999	999	999	999	2	1
103	1	1	1	65	1	1	1	2	1	1	2	8	4	4	3	2	800	50000	2	999	999	2	999	999	2	999	999	2	999	999	1	999	2	1	1	46.3	145	999	130	88	0	0	83	999	999	999	999	2	1
4810	2	1	4	75	1	1	3	3	1	1	4	4	2	2	1	4	700	0	2	999	999	2	999	999	2	999	999	2	999	999	2	999	3	2	0	44.3	138	79	93	73	0	0	86	2	5	1	2	2	1
4709	1	1	5	61	1	2	3	3	2	2	2	3	2	2	3	2	2500	80000	3	999	15	3	999	5	2	999	999	2	999	999	1	999	3	2	0	47.9	161	64	109	57	0	0	64	2	5	1	1	2	1
211	2	1	4	75	2	1	2	2	1	1	2	4	6	5	1	1	0	0	2	999	999	2	999	999	2	999	999	2	999	999	2	999	1	3	0	56.2	149	999	131	79	0	0	75	999	999	999	999	2	1
2606	1	1	2	64	1	1	2	2	1	1	4	5	6	6	1	1	3000	0	2	999	999	2	999	999	2	999	999	2	999	999	2	999	1	3	1	64.7	165	999	104	75	0	0	80	1	999	1	2	2	1
5108	2	1	4	70	1	1	3	3	1	1	2	7	5	4	3	2	4500	0	2	999	999	2	999	999	2	999	999	2	999	999	2	999	3	2	0	49	145	81	147	83	0	0	75	2	5	1	1	2	1
5412	2	1	6	73	1	1	1	1	1	1	4	7	8	5	1	1	700	0	2	999	999	2	999	999	2	999	999	2	999	999	2	999	1	3	0	54.4	150	82	131	60	0	0	82	1	999	1	1	2	1
1109	1	1	3	70	1	1	2	2	1	1	2	2	1	1	3	2	700	0	3	999	10	2	999	999	3	999	20	2	999	999	1	999	3	2	0	39.2	156	999	133	76	0	0	100	999	999	999	999	2	1
5805	1	1	5	69	1	1	3	3	1	1	2	4	5	5	1	2	3000	300000	3	999	10	1	50	999	2	999	999	2	999	999	1	999	3	2	0	49.6	158	70.5	135	73	0	0	72	1	999	1	1	2	1
403	2	1	6	68	1	1	1	1	1	1	4	4	3	3	1	2	2000	0	2	999	999	2	999	999	2	999	999	2	999	999	1	999	1	3	0	46.4	153	999	135	82	0	0	72	999	999	999	999	2	1
2703	1	1	2	86	1	1	2	2	1	1	4	5	5	3	1	1	800	0	1	1	999	2	999	999	2	999	999	2	999	999	2	999	1	3	0	61.7	163	999	147	72	0	0	80	2	5	1	2	2	1
3208	2	1	4	73	1	1	2	2	1	1	4	6	9	8	1	1	700	0	2	999	999	2	999	999	2	999	999	2	999	999	1	999	1	3	0	40.2	156	66	143	77	0	0	67	2	5	1	1	2	1
3910	2	1	6	74	1	1	2	2	1	1	4	2	8	4	1	1	700	0	2	999	999	2	999	999	2	999	999	2	999	999	1	999	1	3	1	45.5	151	88.5	113	77	0	0	76	999	999	999	999	2	1
3902	2	1	6	84	1	1	1	1	1	1	2	6	11	6	1	1	800	0	2	999	999	3	999	60	2	999	999	2	999	999	2	999	1	3	1	26.1	135	77	133	70	0	0	93	2	999	1	1	2	1
3008	1	2	1	62	2	1	2	2	1	1	2	5	3	3	1	2	4000	0	2	999	999	2	999	999	2	999	999	2	999	999	2	999	3	2	0	68.8	167	81	123	85	0	0	91	2	5	2	2	2	1
112	1	2	1	66	2	1	2	2	1	1	2	5	5	4	1	1	0	0	2	999	999	3	999	10	2	999	999	2	999	999	1	999	1	3	0	65.6	158	999	108	69	0	0	69	999	999	999	999	1	1
809	2	1	5	64	1	1	3	3	1	1	2	5	3	3	1	1	500	2000	2	999	999	2	999	999	2	999	999	2	999	999	1	999	1	3	1	56	153	999	134	84	0	0	74	999	999	999	999	2	1
1007	1	1	1	65	2	1	2	2	1	1	2	5	3	3	3	1	800	0	1	16	999	3	999	20	2	999	999	2	999	999	3	30	3	2	0	50.4	157	999	111	77	0	0	82	999	999	999	999	2	1
3804	2	1	1	69	1	1	1	1	1	1	4	4	1	1	1	2	600	0	2	999	999	2	999	999	1	30	999	2	999	999	2	999	3	2	0	55.8	145	90	77	61	0	0	82	2	4	2	1	2	1
1008	2	1	1	81	2	1	2	2	1	1	4	1	4	1	4	1	800	0	2	999	999	2	999	999	2	999	999	2	999	999	1	999	1	3	0	50.6	155	999	132	76	0	0	69	999	999	999	999	2	1
3802	2	1	1	74	1	1	2	1	1	1	4	3	7	4	1	1	600	0	1	30	999	2	999	999	2	999	999	2	999	999	1	999	1	3	1	38.4	135	84	123	83	0	0	72	1	999	1	1	2	1
4807	2	1	4	70	1	1	2	2	1	1	4	3	8	5	1	1	700	0	2	999	999	2	999	999	2	999	999	2	999	999	2	999	1	3	0	57.6	142	104	154	70	0	0	80	2	5	1	1	1	1
5303	2	1	3	70	1	1	2	2	1	1	4	7	5	5	1	1	700	0	2	999	999	2	999	999	2	999	999	1	999	999	2	999	1	3	0	55.4	152	90	134	75	0	0	70	1	999	1	1	2	1
5601	1	1	2	67	1	1	2	2	1	1	2	4	5	4	1	2	600	0	1	30	999	1	30	999	2	999	999	2	999	999	1	999	1	3	0	56	156	68	145	85	0	0	81	1	999	1	1	2	1
4013	2	1	2	68	2	1	2	2	1	1	3	7	11	7	1	1	600	0	2	999	999	2	999	999	2	999	999	2	999	999	2	999	1	3	0	54.9	147	87	119	83	0	0	75	1	999	1	1	2	1
3805	2	1	1	80	1	1	2	2	1	1	4	4	6	6	1	1	700	0	2	999	999	2	999	999	2	999	999	2	999	999	2	999	2	1	1	43.7	130	89	132	78	0	0	76	2	4	2	2	2	1
4004	1	1	2	62	2	1	2	2	1	1	2	11	5	5	3	1	500	2000	2	999	999	2	999	999	2	999	999	2	999	999	2	999	1	3	0	64.4	157	90	128	66	0	0	93	2	5	1	1	2	1
4112	1	1	1	70	2	1	2	2	1	1	2	4	2	1	3	2	600	0	1	20	999	3	999	5	1	20	999	2	999	999	3	30	3	2	1	47.2	162	72	126	74	0	0	81	2	999	1	2	2	1
109	1	1	1	64	2	1	3	3	1	1	2	3	6	2	1	2	600	0	3	999	20	2	999	999	2	999	999	2	999	999	2	999	3	2	0	54.9	153	999	105	85	0	0	82	999	999	999	999	2	1
5407	1	1	6	70	1	1	2	2	1	1	2	7	8	6	1	1	600	0	3	999	4	3	999	2	2	999	999	2	999	999	1	999	1	3	0	49.7	150	75	111	77	0	0	80	1	999	1	1	2	1
4107	2	1	1	80	2	1	1	1	1	1	2	6	6	4	1	1	800	0	2	999	999	2	999	999	2	999	999	2	999	999	2	999	2	1	1	40.1	144	78.5	110	51	0	0	80	2	999	1	1	2	1
4108	1	1	1	77	2	1	1	1	1	1	2	7	2	1	1	1	700	0	1	30	999	1	30	999	2	999	999	2	999	999	1	999	1	3	1	42.2	152	77	104	55	0	0	80	2	4	1	1	2	1
3806	2	1	1	72	1	1	1	1	1	1	4	5	8	4	1	1	600	0	2	999	999	2	999	999	2	999	999	2	999	999	1	999	1	3	1	45.4	145	70	129	86	0	0	87	1	999	1	1	2	1
106	2	1	1	73	2	1	2	2	1	1	4	8	2	2	1	1	0	0	2	999	999	2	999	999	2	999	999	2	999	999	2	999	1	3	1	51.3	142	999	150	68	0	0	76	999	999	999	999	2	1
203	1	1	4	96	2	1	2	2	1	1	4	6	6	6	1	1	0	0	3	999	999	2	999	999	1	999	999	2	999	999	2	999	1	3	0	78.2	167	999	160	68	1	0	61	999	999	999	999	1	1
1307	2	1	3	66	1	1	2	2	1	1	2	6	9	7	3	1	600	0	2	999	999	2	999	999	2	999	999	2	999	999	1	999	1	3	0	43	135	999	156	90	0	0	92	999	999	999	999	2	1
3103	1	1	4	70	1	1	1	1	1	1	2	6	7	7	1	1	600	0	2	999	999	2	999	999	2	999	999	2	999	999	1	999	3	2	0	60.9	159	81	121	90	0	0	81	2	5	1	2	2	1
301	2	1	6	60	1	1	2	2	1	1	2	6	4	4	3	2	1200	40000	2	999	999	2	999	999	2	999	999	2	999	999	2	999	2	1	0	45.5	159	999	165	51	1	0	99	999	999	999	999	1	1
2411	2	1	2	60	2	1	1	1	1	1	2	4	4	2	1	4	3600	20000	2	999	999	2	999	999	2	999	999	2	999	999	2	999	3	2	0	63.3	156	999	154	103	0	0	63	999	999	999	999	2	1
5109	2	1	4	72	1	3	3	3	3	3	4	13	3	3	1	1	700	0	2	999	999	2	999	999	2	999	999	2	999	999	2	999	2	1	0	55.7	152	89	183	70	1	0	79	1	999	1	1	2	1
4811	2	1	4	67	1	1	2	2	1	1	4	1	11	7	4	1	1000	0	3	999	15	3	999	5	3	999	20	2	1	999	1	999	1	3	0	72.7	150	109	153	99	0	0	96	2	5	1	1	2	1
3608	2	1	1	83	1	1	1	1	1	1	4	6	11	1	1	1	0	0	2	999	999	3	999	14	2	999	999	2	999	999	1	999	1	3	0	40	140	70	132	100	0	0	72	1	999	1	1	1	1
4916	1	1	4	72	1	1	2	2	1	1	2	5	8	7	1	1	700	0	2	999	999	2	999	999	2	999	999	2	999	999	2	999	1	3	0	65.2	160	92	158	102	0	0	83	1	999	1	1	2	1
3911	1	1	6	74	1	1	3	3	1	1	2	2	6	4	3	2	800	0	2	999	999	1	30	999	2	999	999	2	999	999	1	999	3	2	1	60.1	169	90	172	40	1	0	71	2	4	1	2	2	1
4602	2	1	5	72	1	1	3	3	1	1	2	2	3	3	3	1	700	0	2	999	999	2	999	999	2	999	999	2	999	999	2	999	3	2	0	53.7	143	85	151	91	0	0	72	1	999	1	1	2	1
5301	1	1	3	87	1	1	2	2	1	1	4	8	11	6	1	1	800	0	2	999	999	2	999	999	2	999	999	2	999	999	1	999	1	3	0	67	152	101	136	90	0	0	98	1	999	1	1	2	1
1301	1	1	3	64	1	4	3	3	3	3	2	10	2	2	1	1	1400	1600	1	40	999	1	50	999	2	999	999	2	999	999	1	999	1	3	0	74.8	153	999	199	56	1	0	108	999	999	999	999	1	1
1408	1	1	4	62	1	1	2	2	1	1	4	2	4	4	1	2	600	0	1	40	999	2	999	999	2	999	999	2	999	999	1	999	3	2	0	65.3	164	999	127	93	0	0	69	999	999	999	999	2	1
2110	2	1	5	66	2	1	2	2	1	1	2	5	9	9	1	1	600	300000	1	40	999	2	999	999	2	999	999	2	999	999	1	999	1	3	0	55.9	150	999	116	105	0	0	79	999	999	999	999	2	1
411	1	1	6	64	1	1	2	2	1	1	2	6	6	6	1	2	800	0	1	50	999	3	999	6	3	999	3	2	999	999	1	999	3	2	0	56.9	167	999	136	91	0	0	100	999	999	999	999	2	1
1505	2	2	1	77	1	1	1	1	1	1	2	2	4	3	1	1	0	0	2	999	999	2	999	999	2	999	999	2	999	999	2	999	1	3	0	38.9	152	999	179	77	1	0	86	999	999	999	999	2	1
4908	1	1	4	77	1	1	2	2	1	1	2	9	8	8	1	1	700	0	3	999	40	1	60	999	2	999	999	2	999	999	3	60	1	3	0	56.8	159	80	188	62	1	0	92	2	5	1	1	2	1
3401	1	1	1	62	2	1	3	3	1	1	2	6	4	4	1	2	600	0	2	999	999	1	15	999	3	999	20	2	999	999	1	999	3	2	0	57.8	164	68	142	94	0	0	84	1	5	1	2	2	1
409	1	1	6	66	1	1	2	2	1	1	4	5	4	4	1	3	3600	0	2	999	999	2	999	999	2	999	999	2	999	999	2	999	3	2	0	55.8	161	999	195	85	1	0	73	999	999	999	999	2	1
3101	2	2	4	69	1	1	1	1	1	1	4	4	3	3	1	6	1500	0	2	999	999	2	999	999	2	999	999	2	999	999	2	999	3	2	0	72.6	153	38	151	90	0	0	79	1	999	1	1	2	1
903	2	1	5	75	1	1	2	2	1	1	4	3	6	6	1	1	700	0	2	999	999	2	999	999	2	999	999	2	999	999	1	999	1	3	0	81	150	999	165	75	1	0	79	999	999	999	999	1	1
4804	1	1	4	60	2	1	2	2	1	1	2	4	6	5	1	1	600	0	3	999	40	3	999	20	2	999	999	2	999	999	2	999	1	3	0	52.9	150	85.6	130	90	0	0	112	1	999	1	1	1	1
2807	2	1	6	79	2	1	2	2	1	1	4	1	12	8	4	1	700	0	2	999	999	2	999	999	2	999	999	2	999	999	2	999	1	3	0	43.3	150	999	168	64	1	0	101	2	5	1	1	2	1
2409	1	1	2	65	2	1	1	1	1	1	2	5	8	5	1	1	600	20000	2	999	999	2	999	999	2	999	999	2	999	999	2	999	1	3	0	70.1	153	999	158	98	0	0	93	999	999	999	999	2	1
2412	1	1	2	60	2	1	2	2	1	1	2	4	5	5	1	1	0	20000	3	999	7	3	999	7	2	999	999	2	999	999	2	999	1	3	0	64.5	165	999	145	97	0	0	78	999	999	999	999	2	1
104	2	1	1	63	1	1	2	2	1	1	4	11	6	3	1	2	600	0	2	999	999	2	999	999	2	999	999	2	999	999	1	999	3	2	1	75.4	152	999	143	96	0	0	91	999	999	999	999	2	1
212	1	1	4	73	2	1	3	3	2	2	2	4	3	3	1	2	0	0	3	999	13	3	999	3	2	999	999	2	999	999	1	999	3	2	0	60.6	154	999	172	82	1	0	64	999	999	999	999	1	1
3709	2	1	5	69	1	1	2	2	1	1	2	5	7	7	3	6	1000	0	3	999	7	2	999	999	2	999	999	2	999	999	2	999	2	1	1	46.4	146	69	197	61	1	0	72	2	4	2	2	2	1
2008	2	1	6	72	1	1	1	1	1	1	4	6	9	7	1	1	700	0	2	999	999	2	999	999	2	999	999	2	999	999	1	999	1	3	0	54.9	148	999	159	90	0	0	90	999	999	999	999	2	1
3201	2	1	4	76	1	1	2	2	1	1	2	5	8	8	1	1	700	0	2	999	999	2	999	999	2	999	999	2	999	999	2	999	1	3	0	46.8	147	73	204	89	1	0	73	1	999	1	1	2	1
3306	1	1	2	90	2	1	1	1	1	1	2	5	4	4	1	1	800	0	3	999	30	2	999	999	2	999	999	2	999	999	1	999	2	1	0	46.2	143	68	160	62	1	0	75	1	999	1	1	2	1
3711	1	1	5	78	1	1	3	3	1	1	2	2	3	3	3	1	700	0	1	60	999	3	999	30	3	999	10	2	999	999	1	999	2	1	0	49.1	162	70	194	79	1	0	72	2	4	2	1	2	1
3602	2	1	1	81	2	1	1	1	1	1	4	7	4	4	1	1	700	0	2	999	999	2	999	999	2	999	999	2	999	999	1	999	1	3	0	60	152	76	140	103	0	0	84	2	4	1	1	2	1
208	1	1	4	64	2	2	3	3	2	2	2	10	2	2	3	2	700	0	3	999	6	1	40	999	2	999	999	2	999	999	1	999	3	2	0	66	156	999	150	92	0	0	59	999	999	999	999	2	1
1911	2	2	1	70	1	1	1	1	1	1	4	6	6	0	1	1	0	0	2	999	999	2	999	999	2	999	999	2	999	999	2	999	1	3	0	32.1	139	999	184	87	1	0	119	999	999	999	999	1	1
2801	1	1	6	65	1	1	2	2	1	1	2	6	4	4	1	2	2500	80000	2	999	999	2	999	999	2	999	999	2	999	999	1	999	3	2	1	56	154	999	150	100	0	0	84	2	5	1	1	2	1
5804	1	1	5	70	1	1	3	3	1	1	2	4	8	7	1	1	600	0	3	45	999	2	999	999	2	999	999	2	999	999	1	999	1	3	0	40	155	67	175	74	1	0	82	1	999	1	1	2	1
2310	2	1	1	71	1	1	1	1	1	1	4	7	6	6	1	1	600	0	2	999	999	2	999	999	2	999	999	2	999	999	2	999	1	3	0	58	140	999	163	84	1	0	94	999	999	999	999	2	1
3010	1	1	1	68	2	1	2	2	1	1	2	10	6	6	3	1	0	0	2	999	999	2	999	999	2	999	999	2	999	999	1	999	2	1	0	58.9	159	78	174	80	1	0	77	2	1	1	2	2	1
201	2	1	4	78	2	1	2	2	1	1	4	5	8	7	1	1	700	0	1	50	999	2	999	999	2	999	999	2	999	999	2	999	1	3	0	56.6	147	999	181	82	1	0	82	999	999	999	999	2	1
811	2	1	5	60	2	1	1	2	1	1	2	5	3	3	1	1	5500	0	2	999	999	2	999	999	2	999	999	2	999	999	2	999	1	3	0	49	141	999	185	85	1	0	103	999	999	999	999	2	1
1901	1	1	1	80	1	1	1	1	1	1	4	12	6	2	1	1	700	0	1	60	999	2	999	999	2	999	999	2	999	999	2	999	1	3	0	27.8	135	999	106	93	0	0	106	999	999	999	999	1	1
1908	1	2	1	71	2	1	1	1	1	1	2	6	4	4	3	1	0	0	1	999	999	1	999	999	2	999	999	2	999	999	1	999	2	1	0	52.3	146	999	151	93	0	0	78	999	999	999	999	2	1
1402	2	1	4	67	1	1	2	2	1	1	2	3	6	5	3	4	600	0	2	999	999	1	5	999	2	999	999	2	999	999	3	3	1	3	0	31.5	145	999	122	90	0	0	78	999	999	999	999	2	1
5113	2	1	4	80	1	1	2	2	1	1	4	3	12	8	2	1	700	0	2	999	999	2	999	999	1	40	999	2	999	999	2	999	2	1	0	46.7	147	75	123	93	0	0	105	2	5	1	2	2	1
2605	1	1	2	81	1	1	1	1	1	1	4	8	11	9	1	1	800	0	2	999	999	2	999	999	2	999	999	2	999	999	1	999	1	3	0	42	147	999	140	91	0	0	86	2	5	2	2	2	1
2012	1	1	6	76	1	1	1	1	1	1	4	3	3	2	1	1	700	0	2	999	999	2	999	999	2	999	999	2	999	999	1	999	1	3	1	68.8	158	999	168	77	1	0	74	999	999	999	999	2	1
6012	1	1	2	66	1	1	1	1	1	1	2	2	9	7	3	2	600	0	3	999	15	2	999	999	2	999	999	2	999	999	2	999	3	2	0	58.7	167	89	119	92	0	0	84	1	999	1	1	2	1
3303	2	1	2	63	2	1	1	1	1	1	2	6	4	4	1	1	600	0	2	999	999	2	999	999	2	999	999	2	999	999	1	999	2	1	1	57.2	145	71	148	103	0	0	82	1	5	1	2	2	1
1702	2	1	3	80	1	1	2	2	1	1	4	5	2	2	2	1	600	0	2	999	999	2	999	999	2	999	999	2	999	999	2	999	2	1	0	59	140	999	117	100	0	0	71	999	999	999	999	2	1
5609	2	1	2	90	1	1	1	1	1	1	4	2	12	3	2	1	800	0	1	15	999	2	999	999	2	999	999	2	999	999	2	999	1	3	0	37.8	136	66	161	84	1	0	93	1	999	1	1	2	1
4504	1	1	4	73	1	1	2	2	1	1	2	10	5	4	1	1	700	0	3	999	20	3	999	10	3	999	5	2	999	999	3	4	1	3	0	57.6	165	75	141	91	0	0	93	2	4	1	1	2	1
904	1	1	5	73	1	1	3	2	2	1	2	2	0	0	3	1	700	0	2	999	999	2	999	999	2	999	999	2	999	999	1	999	3	2	0	64	162	999	170	75	1	0	62	999	999	999	999	2	1
802	2	1	5	78	2	1	1	1	1	1	4	2	5	5	1	1	1500	0	2	999	999	2	999	999	2	999	999	2	999	999	2	999	1	3	0	41.6	154	999	187	86	1	0	70	999	999	999	999	2	1
1401	1	1	4	66	1	1	2	2	1	1	2	2	6	5	3	1	600	0	1	30	999	2	999	999	2	999	999	2	999	999	3	40	3	2	0	67.4	155	999	140	102	0	0	81	999	999	999	999	2	1
609	1	1	2	63	1	1	1	1	1	1	2	2	3	2	3	1	1000	0	2	999	999	3	999	10	2	999	999	2	999	999	1	999	1	3	1	47.4	140	999	170	77	1	0	78	999	999	999	999	2	1
5607	2	1	2	62	1	1	1	1	1	1	2	2	2	2	3	1	600	0	1	8	999	2	999	999	2	999	999	2	999	999	2	999	1	3	0	66	145	79	156	90	0	0	65	1	999	1	1	2	1
5101	1	1	4	65	1	1	3	3	1	1	2	11	6	6	1	2	8000	0	1	40	999	1	20	999	2	999	999	2	999	999	1	999	3	2	0	69.5	167	94	115	95	0	0	105	2	5	1	1	2	1
308	2	1	6	72	1	1	2	2	1	1	4	15	9	4	1	1	700	0	3	999	6	2	999	999	2	999	999	2	999	999	2	999	1	3	0	45.8	139	999	173	82	1	0	72	999	999	999	999	2	1
2510	1	1	5	74	1	1	3	3	1	1	2	6	7	5	1	1	700	0	3	999	20	1	30	999	2	999	999	2	999	999	1	999	3	2	0	43	155	999	167	85	1	0	55	999	999	999	999	2	1
801	1	1	5	84	1	1	3	3	1	1	4	1	4	3	4	2	1000	0	3	999	40	1	60	999	2	999	999	2	999	999	1	999	2	1	0	74.5	170	999	157	98	0	0	59	999	999	999	999	2	1
3907	2	1	6	60	1	1	1	1	1	1	2	6	5	4	1	1	600	0	2	999	999	3	999	10	2	999	999	2	999	999	3	999	3	2	1	56.6	145	88	144	100	0	0	87	999	999	999	999	2	1
5102	2	1	4	62	1	1	3	3	1	1	2	2	6	6	3	2	1500	0	2	999	999	2	999	999	2	999	999	2	999	999	2	999	3	2	0	49.1	150	76	137	92	0	0	67	1	5	1	1	2	1
5808	1	1	5	69	1	1	3	3	1	1	2	4	6	5	1	2	600	0	3	999	40	3	999	40	2	999	999	2	999	999	1	999	3	2	0	52.9	153	73	137	96	0	0	79	2	5	1	1	2	1
4007	1	1	2	60	2	2	2	2	2	1	2	2	9	8	3	1	600	0	3	999	10	3	999	20	2	999	999	2	999	999	2	999	1	3	0	75.4	162	105	154	95	0	0	97	2	999	1	1	1	1
4707	2	1	5	82	1	1	2	2	1	1	2	6	6	2	3	1	700	0	2	999	999	2	999	999	2	999	999	2	999	999	2	999	1	3	0	34.2	134	79	179	85	1	0	69	1	999	1	1	1	1
5411	1	1	6	64	1	1	1	1	1	1	2	4	6	6	1	1	1400	0	2	999	999	2	999	999	2	999	999	2	999	999	2	999	1	3	0	65.9	158	93	148	98	0	0	88	1	999	1	1	2	1
2004	2	1	6	75	1	1	1	1	1	1	2	10	10	5	1	1	700	0	2	999	999	2	999	999	2	999	999	2	999	999	2	999	1	3	1	52.5	153	999	151	91	0	0	68	999	999	999	999	2	1
5105	1	1	4	71	1	1	3	3	1	2	2	13	8	5	1	1	700	60000	1	55	999	1	55	999	2	999	999	2	999	999	1	999	2	1	0	64	161	89	132	92	0	0	79	2	5	1	1	2	1
4805	1	1	4	65	1	3	3	3	2	2	2	2	5	5	3	1	600	0	1	50	999	3	999	30	2	999	999	2	999	999	1	999	1	3	0	76	164	101	163	101	1	0	91	2	5	1	1	2	1
2213	2	1	2	64	2	1	2	2	1	1	2	3	5	4	1	2	600	10000	2	999	999	2	999	999	2	999	999	2	999	999	2	999	1	3	0	57	149.5	999	199	98	1	0	87	999	999	999	999	2	1
2210	2	1	2	76	2	1	1	1	1	1	2	2	8	6	3	1	700	20000	2	999	999	2	999	999	2	999	999	2	999	999	2	999	1	3	0	54	140	999	203	101	1	0	98	999	999	999	999	2	1
2702	1	1	2	80	1	1	1	1	1	1	2	8	5	5	1	1	800	0	3	999	2	3	999	5	3	999	10	2	999	999	2	999	1	3	0	63.6	150	999	213	116	1	1	88	2	5	2	2	1	1
205	1	1	4	66	1	1	3	3	2	2	2	16	11	10	1	1	0	0	1	30	999	1	30	999	2	999	999	2	999	999	1	999	1	3	0	56.2	152	999	176	93	1	0	78	999	999	999	999	2	1
1409	2	1	4	76	1	1	2	2	1	1	4	5	10	8	1	1	600	0	2	999	999	2	999	999	2	999	999	2	999	999	2	999	1	3	0	42.6	155	999	167	95	1	0	71	999	999	999	999	2	1
711	1	1	6	68	1	1	2	2	1	1	2	4	7	5	3	1	600	0	1	50	999	2	999	999	2	999	999	2	999	999	1	999	1	3	0	81.2	169	999	174	97	1	0	49	999	999	999	999	2	1
1608	1	1	3	64	1	1	2	2	1	1	2	4	9	6	1	1	600	0	2	999	999	2	999	999	2	999	999	2	999	999	1	999	1	3	0	45.1	146	999	167	102	1	0	87	999	999	999	999	1	1
3507	1	1	5	66	2	2	3	3	3	3	4	3	5	4	1	1	600	0	3	999	15	3	999	10	2	999	999	2	999	999	3	10	1	3	0	67	157	71	167	92	1	0	84	2	5	1	1	2	1
1406	1	1	4	72	1	1	2	2	1	1	2	3	5	4	3	1	600	0	2	999	999	3	999	35	2	999	999	2	999	999	1	999	1	3	0	57.5	154	999	179	101	1	0	87	999	999	999	999	1	1
1712	1	1	3	80	2	2	3	3	2	2	4	9	3	1	1	1	1600	0	3	999	40	3	999	50	2	999	999	2	999	999	1	999	1	3	0	45.8	134	999	174	125	1	1	63	999	999	999	999	1	1
6013	2	1	2	70	1	1	1	1	1	1	1	4	6	16	3	1	1000	0	2	999	999	2	999	999	2	999	999	2	999	999	2	999	1	3	0	56.5	147	75	171	98	1	0	68	1	999	1	1	2	1
5103	2	1	4	80	1	1	2	2	1	1	4	9	8	8	1	1	800	0	2	999	999	2	999	999	2	999	999	2	999	999	1	999	1	3	0	40.9	157	68	199	96	1	0	86	1	5	1	1	2	1
4912	1	1	4	62	1	1	3	3	1	1	2	7	2	2	1	2	700	100000	3	999	25	1	40	999	2	999	999	2	999	999	2	999	1	3	0	77.8	171	94	172	91	1	0	88	1	999	1	1	2	1
1205	2	1	3	60	1	1	2	2	1	1	2	2	4	4	3	1	600	0	2	999	999	2	999	999	2	999	999	2	999	999	2	999	1	3	0	54.7	155	999	170	90	1	0	67	999	999	999	999	2	1
5204	1	1	3	76	1	1	1	1	1	1	2	9	7	7	1	1	1500	0	2	999	999	2	999	999	1	40	999	2	999	999	1	999	3	2	0	53.9	153	81	242	99	1	0	79	1	999	1	1	2	1
5406	2	1	6	67	1	1	2	2	1	1	4	4	3	2	1	1	600	0	2	999	999	2	999	999	2	999	999	2	999	999	2	999	1	3	0	49.3	142	86	160	107	1	0	63	1	999	1	1	2	1
1503	2	1	1	64	1	1	1	1	1	1	1	1	3	3	4	1	600	0	2	999	999	2	999	999	2	999	999	2	999	999	2	999	1	3	1	65.5	155	999	182	91	1	0	73	999	999	999	999	2	1
4907	2	1	4	70	1	1	3	3	1	1	2	6	7	6	1	1	600	0	2	999	999	2	999	999	2	999	999	2	999	999	2	999	1	3	0	51.7	143	88	176	121	1	1	81	2	5	1	1	2	1
908	2	1	5	66	1	1	3	3	1	1	2	4	3	3	1	2	600	0	2	999	999	2	999	999	2	999	999	2	999	999	2	999	1	3	1	48	148	999	227	109	1	0	79	999	999	999	999	2	1
1607	1	1	3	71	1	1	2	2	1	1	2	6	6	6	1	1	700	0	1	50	999	3	999	6	2	999	999	2	999	999	1	999	1	3	0	40	150	999	182	94	1	0	62	999	999	999	999	2	1
1203	1	1	3	60	1	2	2	2	1	1	2	9	3	3	1	2	600	0	1	10	999	2	999	999	2	999	999	2	999	999	1	999	3	2	0	54.3	152	999	120	69	0	0	70	999	999	999	999	2	2
1813	2	1	3	63	2	1	1	1	1	1	4	1	0	0	4	1	600	0	2	999	999	2	999	999	2	999	999	2	999	999	1	999	1	3	0	39.7	141	999	102	65	0	0	72	999	999	999	999	2	2
3816	2	1	1	72	1	1	1	1	1	1	4	5	6	5	1	1	700	0	2	999	999	2	999	999	2	999	999	2	999	999	2	999	1	3	0	38.5	150	66	148	80	0	0	72	1	999	1	1	2	2
5003	1	1	3	63	1	1	1	1	1	1	2	7	6	6	3	2	2000	30000	2	999	999	2	999	999	2	999	999	2	999	999	2	999	3	2	0	52.5	155	70	138	70	0	0	56	2	5	1	1	2	2
5007	2	1	3	82	1	1	1	1	1	1	4	4	2	2	1	1	800	0	2	999	999	2	999	999	2	999	999	2	999	999	2	999	1	3	0	64.2	156	94	99	70	0	0	82	1	999	1	1	2	2
5010	2	1	3	100	1	1	1	1	1	1	4	6	10	3	1	1	1000	0	2	999	999	2	999	999	2	999	999	2	999	999	2	999	1	3	0	26.3	138	72	157	84	0	0	84	2	5	1	1	2	2
5011	1	1	3	67	1	1	2	2	1	1	2	9	5	5	1	2	2000	0	2	999	999	2	999	999	2	999	999	2	999	999	2	999	3	2	0	45.5	155	66	100	65	0	0	88	2	5	1	1	2	2
5012	2	1	3	70	1	1	2	2	1	1	4	3	5	5	1	1	700	0	2	999	999	2	999	999	2	999	999	2	999	999	2	999	3	2	0	48.8	150	76	88	68	0	0	59	2	5	1	1	2	2
5013	2	1	3	63	1	1	1	1	1	1	4	11	6	4	1	1	600	0	2	999	999	2	999	999	2	999	999	2	999	999	2	999	1	3	0	42	146	90	140	77	0	0	71	2	999	1	1	2	2
5215	1	1	3	62	1	1	3	3	1	1	2	6	9	8	1	2	6000	0	2	999	999	1	40	999	2	999	999	2	999	999	1	999	3	2	0	51.4	160	74	89	54	0	0	58	1	999	1	1	2	2
5216	1	1	3	63	1	2	2	2	2	1	2	8	6	6	1	2	5000	20000	2	999	999	1	30	999	2	999	999	2	999	999	1	999	3	2	0	63.1	157	92	92	54	0	0	72	2	5	1	1	2	2
1403	2	1	4	75	1	1	2	2	1	1	4	9	4	2	1	1	700	0	2	999	999	2	999	999	2	999	999	2	999	999	2	999	1	3	0	43.7	146	999	135	66	0	0	78	999	999	999	999	2	2
713	2	1	6	60	1	1	1	1	1	1	4	3	0	0	1	1	600	0	2	999	999	2	999	999	2	999	999	2	999	999	2	999	1	3	1	54	146	999	142	72	0	0	76	999	999	999	999	2	2
810	1	1	5	64	1	2	3	3	3	3	2	7	3	3	1	2	3500	5000	3	999	5	3	999	22	2	999	999	2	999	999	1	999	3	2	0	66.7	166	999	129	77	0	0	79	999	999	999	999	2	2
2410	2	2	2	76	2	1	1	1	1	1	4	5	5	5	1	1	0	0	2	999	999	2	999	999	2	999	999	2	999	999	2	999	1	3	0	29.6	140	999	140	88	0	0	88	999	999	999	999	2	2
311	1	2	6	87	1	1	1	2	1	1	4	7	7	7	1	1	0	0	3	999	39	2	999	999	3	999	40	2	999	999	2	999	1	3	0	52	152	999	136	70	0	0	101	999	999	999	999	1	2
1811	1	1	3	69	1	1	2	2	1	1	2	6	10	8	1	1	600	0	1	30	999	1	30	999	2	999	999	2	999	999	1	999	3	2	0	50.6	154	999	98	66	0	0	88	999	999	999	999	2	2
1309	1	1	3	94	1	1	2	2	1	1	2	7	7	7	1	1	600	0	2	999	999	2	999	999	2	999	999	2	999	999	1	999	1	3	0	76.8	159	999	119	73	0	0	81	999	999	999	999	2	2
6007	1	1	3	75	1	1	1	1	1	1	2	6	7	5	1	1	700	0	2	999	999	2	999	999	2	999	999	2	999	999	3	10	1	3	0	61.2	160	85	147	84	0	0	72	1	1	1	2	2	2
209	2	1	4	61	2	1	2	2	1	1	2	6	6	6	1	2	600	20000	3	999	3	2	999	999	2	999	999	2	999	999	2	999	3	2	0	52.7	143	999	121	76	0	0	81	999	999	999	999	2	2
3011	1	1	1	60	2	1	2	2	1	1	2	2	11	8	3	6	5000	0	2	999	999	2	999	999	3	999	12	2	999	999	1	999	3	2	0	61.8	147	86	146	82	0	0	62	2	5	1	1	2	2
5502	2	1	2	70	1	1	1	1	1	1	2	4	9	1	3	1	600	0	2	999	999	2	999	999	2	999	999	2	999	999	2	999	2	1	0	51.2	146	72	130	79	0	0	84	1	999	1	1	2	2
3904	2	1	6	63	1	1	1	1	1	1	2	6	6	0	1	1	600	0	2	999	999	3	999	20	2	999	999	2	999	999	1	999	1	3	1	47	140	90.5	113	72	0	0	83	2	4	1	1	2	2
5403	2	1	6	60	1	1	1	1	1	1	2	5	9	3	1	1	600	0	2	999	999	2	999	999	2	999	999	2	999	999	2	999	1	3	1	41.9	142	67	96	54	0	0	103	1	999	1	1	2	2
2710	1	1	2	72	1	1	2	2	1	1	2	3	3	3	1	1	700	20000	2	999	999	2	999	999	2	999	999	2	999	999	1	999	1	3	1	44.1	150	999	138	69	0	0	78	2	5	2	2	2	2
5712	2	1	2	73	1	1	1	1	1	1	4	5	2	2	1	4	700	0	2	999	999	2	999	999	2	999	999	2	999	999	2	999	1	3	0	46.4	145	72	132	84	0	0	52	1	999	1	1	2	2
4606	2	1	5	67	1	1	2	2	1	1	4	4	6	6	1	1	600	0	2	999	999	2	999	999	2	999	999	2	999	999	1	999	2	1	0	36.8	144	62	131	74	0	0	81	1	999	2	1	2	2
1306	1	1	3	76	1	1	2	2	1	1	2	11	8	7	1	1	700	0	3	999	50	3	999	40	2	999	999	2	999	999	1	999	1	3	0	67.2	158	999	122	67	0	0	107	999	999	999	999	2	2
1612	1	1	3	64	1	1	2	2	1	1	2	7	4	4	1	2	3000	30000	2	999	999	3	999	7	2	999	999	2	999	999	3	999	3	2	0	61.4	165	999	95	73	0	0	59	999	999	999	999	2	2
5812	1	1	5	66	1	2	3	3	2	2	2	3	3	3	1	2	600	0	3	999	10	2	999	999	2	999	999	2	999	999	1	999	3	2	0	70.7	168	83.5	96	71	0	0	88	2	5	1	1	2	2
5203	1	1	3	72	1	1	2	2	1	1	2	10	14	7	1	2	700	0	2	999	999	2	999	999	2	999	999	2	999	999	1	999	3	2	1	56.6	157	81	116	78	0	0	67	1	999	1	1	2	2
606	2	1	2	69	1	1	1	1	1	1	3	2	3	1	1	1	600	0	3	999	10	3	999	2	2	999	999	2	999	999	2	999	1	3	0	39.5	140	999	133	74	0	0	88	999	999	999	999	2	2
1313	2	1	3	70	1	1	2	2	1	1	2	5	10	10	1	1	1400	0	2	999	999	2	999	999	2	999	999	2	999	999	2	999	3	2	0	53.9	141	999	133	78	0	0	79	999	999	999	999	2	2
4906	2	1	4	70	1	1	3	3	1	1	2	1	7	6	4	2	700	0	2	999	999	2	999	999	2	999	999	2	999	999	3	10	1	3	0	54.9	152	86	142	69	0	0	73	1	999	1	1	2	2
1212	2	1	3	75	1	1	1	1	1	1	4	8	6	5	1	1	700	0	2	999	999	2	999	999	2	999	999	2	999	999	1	999	1	3	0	56	148	999	132	82	0	0	75	999	999	999	999	2	2
1605	2	1	3	75	1	1	2	2	1	1	2	10	13	7	1	1	700	0	2	999	999	2	999	999	2	999	999	2	999	999	2	999	3	2	0	48.5	144	999	138	67	0	0	112	999	999	999	999	2	2
3211	1	1	4	66	1	1	2	2	1	1	2	8	9	8	1	2	1700	0	1	40	999	2	999	999	3	999	35	2	999	999	2	999	3	2	0	39.9	162	63	95	59	0	0	111	2	5	1	1	2	2
1012	1	1	1	83	2	1	1	1	1	1	1	6	9	3	1	1	800	0	1	30	999	2	999	999	1	25	999	2	999	999	1	999	2	1	0	37.6	142	999	138	73	0	0	107	999	999	999	999	1	2
1202	2	1	3	75	1	1	1	1	1	1	3	1	7	6	4	1	700	0	2	999	999	2	999	999	2	999	999	2	999	999	2	999	1	3	0	38	139	999	125	75	0	0	59	999	999	999	999	2	2
2504	1	1	5	67	1	2	3	3	3	3	2	5	3	3	1	1	600	15000	3	999	10	3	999	20	2	999	999	2	999	999	1	999	2	1	0	48.6	152	999	127	68	0	0	68	999	999	999	999	2	2
1311	1	1	3	74	1	1	2	2	1	1	2	12	6	6	1	1	700	0	1	58	999	1	58	999	3	999	10	2	999	999	1	999	1	3	0	54.4	157	999	116	80	0	0	88	999	999	999	999	2	2
4208	1	1	6	73	1	1	1	1	1	1	2	3	2	2	1	1	700	0	2	999	999	3	999	2	2	999	999	2	999	999	1	999	1	3	1	62	159	93	156	87	0	0	87	1	999	1	1	2	2
4611	2	1	5	66	1	2	3	3	3	2	4	3	3	2	1	2	1600	30000	3	999	10	2	999	999	2	999	999	2	999	999	3	10	3	2	0	54.7	147	74	130	79	0	0	80	1	999	1	1	2	2
5905	2	1	6	60	1	1	2	2	1	1	2	2	5	5	3	2	4500	0	2	999	999	2	999	999	2	999	999	2	999	999	2	999	3	2	0	63.8	156	82	135	78	0	0	62	2	5	1	1	2	2
1214	2	1	3	68	1	1	2	2	1	1	4	7	12	3	4	1	600	0	1	40	999	2	999	999	2	999	999	2	999	999	2	999	1	3	0	33.6	140	999	107	63	0	0	70	999	999	999	999	2	2
1211	1	1	3	65	1	1	2	2	1	1	2	2	2	2	2	1	600	0	1	25	999	1	30	999	3	999	10	1	999	999	1	999	3	2	0	40.5	148	999	109	72	0	0	81	999	999	999	999	2	2
1914	2	1	1	65	1	1	1	1	1	1	4	2	5	5	1	2	600	0	2	999	999	2	999	999	2	999	999	2	999	999	2	999	3	2	0	49.3	152	999	126	81	0	0	72	999	999	999	999	2	2
2101	2	1	5	69	2	1	2	2	1	1	2	3	8	8	4	3	1600	0	2	999	999	2	999	999	2	999	999	2	999	999	1	999	1	3	0	50.9	157	999	134	70	0	0	86	999	999	999	999	1	2
6002	2	1	3	60	1	1	1	1	1	1	2	7	11	6	1	1	600	0	2	999	999	2	999	999	2	999	999	2	999	999	2	999	1	3	0	52.9	152	82	98	69	0	0	74	1	5	1	1	2	2
511	1	1	4	64	1	1	3	3	1	1	2	4	6	6	1	2	600	50000	2	45	999	2	999	999	2	999	999	2	999	999	1	999	2	1	0	54.6	156	999	127	70	0	0	67	999	999	999	999	2	2
1806	2	1	3	71	2	1	1	1	1	1	4	1	3	1	4	1	700	0	2	999	999	2	999	999	2	999	999	2	999	999	2	999	1	3	0	40.4	130	999	99	61	0	0	67	999	999	999	999	2	2
207	2	1	4	71	1	1	2	2	1	1	4	5	7	5	1	3	700	0	2	999	999	2	999	999	2	999	999	2	999	999	2	999	1	3	0	42.9	148	999	128	75	0	0	76	999	999	999	999	2	2
4401	1	1	4	68	1	2	3	3	2	2	2	7	4	4	3	2	600	0	1	50	999	1	5	999	3	999	30	2	999	999	1	999	3	2	0	67	162	78	138	80	0	0	74	2	4	1	2	2	2
1105	1	1	3	71	2	1	1	1	1	1	2	4	5	5	1	1	1500	0	1	10	999	2	999	999	2	999	999	2	999	999	2	999	2	1	0	45.6	152	999	133	64	0	0	78	999	999	999	999	1	2
6001	1	1	3	67	1	1	2	2	1	1	4	9	4	4	1	1	600	0	2	999	999	2	999	999	2	999	999	2	999	999	2	999	1	3	0	61.7	160	80	137	77	0	0	82	2	5	1	1	2	2
2805	1	1	6	67	1	1	2	2	1	1	2	4	5	4	1	1	600	20000	2	999	999	1	10	999	2	999	999	2	999	999	1	999	1	3	0	40	160	999	99	65	0	0	66	2	5	1	2	2	2
1601	1	1	3	62	1	1	3	3	1	1	2	5	7	7	1	2	800	0	2	20	999	3	999	10	2	999	999	2	999	999	1	999	3	2	0	43	147	999	131	79	0	0	89	999	999	999	999	2	2
4314	2	1	6	70	1	1	1	1	1	1	2	7	6	5	1	2	2500	0	2	999	999	2	999	999	2	999	999	2	999	999	1	999	1	3	1	65.2	146	87	94	75	0	0	85	2	4	2	2	2	2
1101	1	1	3	85	2	1	2	2	1	1	2	2	6	4	3	2	2000	0	1	5	999	2	999	999	2	999	999	2	999	999	1	999	3	2	0	41.4	149	999	85	52	0	0	77	999	999	999	999	2	2
4503	1	1	4	60	2	1	2	2	1	1	2	2	5	5	1	1	4000	0	3	999	4	2	999	999	2	999	999	2	999	999	1	999	3	2	0	47.6	156	69	124	79	0	0	56	1	999	1	1	2	2
3511	2	1	5	62	2	1	3	3	1	1	2	2	7	6	3	1	600	0	3	999	10	3	999	15	2	999	999	2	999	999	2	999	2	1	1	53.5	152	76	134	78	0	0	83	2	5	1	2	2	2
410	1	1	6	69	2	2	2	2	2	2	2	2	6	3	3	6	700	0	2	999	40	1	20	999	2	999	999	2	999	999	2	999	3	2	0	42.8	165	999	91	59	0	0	89	999	999	999	999	2	2
6107	1	1	3	83	1	1	2	2	1	1	2	29	13	10	1	2	800	0	1	60	999	1	999	60	2	999	999	2	999	999	2	999	3	2	0	54	165	75	130	69	0	0	74	2	5	2	2	2	2
4806	2	2	4	90	1	1	1	1	1	1	4	3	1	1	1	1	0	0	2	999	999	2	999	999	2	999	999	2	999	999	2	999	1	3	0	40.5	142	67.5	122	62	0	0	80	1	999	1	1	1	2
803	1	1	5	70	1	2	3	3	2	2	2	2	4	4	3	1	0	0	1	999	999	1	999	999	2	999	999	2	999	999	1	999	2	1	0	53.6	150	999	149	74	0	0	65	999	999	999	999	2	2
1411	2	1	4	90	1	1	2	2	1	1	4	2	10	8	1	1	1000	0	2	999	999	2	999	999	3	20	999	2	999	999	2	999	1	3	0	39.5	140	999	132	73	0	0	70	999	999	999	999	1	2
2803	1	1	6	83	1	1	2	2	1	1	2	4	6	6	1	1	800	0	2	999	999	1	50	999	2	999	999	2	999	999	1	999	1	3	1	44	150	999	132	80	0	0	60	2	5	2	1	2	2
1906	2	1	1	67	2	1	1	1	1	1	4	1	7	3	1	2	600	0	2	999	999	1	40	999	2	999	999	2	999	999	1	999	1	3	0	51.4	150	999	138	87	0	0	90	999	999	999	999	2	2
309	1	1	6	80	1	1	2	2	1	1	2	3	7	7	1	1	800	0	3	999	50	3	999	60	3	999	30	2	999	999	2	999	1	3	0	52	152	999	114	50	0	0	68	999	999	999	999	1	2
1310	1	1	3	83	1	1	1	1	1	1	2	17	16	10	1	1	800	0	2	999	999	3	999	5	2	999	999	2	999	999	1	999	1	3	0	47.8	148	999	102	72	0	0	80	999	999	999	999	2	2
2102	2	1	5	68	2	1	2	2	1	1	1	5	2	2	1	1	600	0	2	999	999	2	999	999	2	999	999	2	999	999	2	999	1	3	1	59.2	158	999	119	84	0	0	72	999	999	999	999	2	2
2802	1	1	6	68	2	1	2	2	1	1	2	5	5	5	3	2	600	8000	2	999	999	2	999	999	2	999	999	2	999	999	1	999	3	2	1	57	172	999	133	68	0	0	56	2	5	1	2	2	2
4303	1	2	6	65	1	1	2	2	1	1	2	5	6	6	1	2	1000	0	3	999	15	3	999	15	3	999	15	2	999	999	1	999	3	2	1	70.3	163	92	90	52	0	0	73	1	1	1	1	2	2
3108	1	1	4	77	1	1	1	1	1	1	2	4	5	3	1	2	700	0	3	999	40	3	999	40	2	999	999	2	999	999	1	999	3	2	0	45.8	155	81	137	84	0	0	67	2	5	1	1	2	2
5413	2	1	6	63	1	1	1	2	1	1	2	7	8	5	1	1	600	0	1	2	999	2	999	999	2	999	999	2	999	999	3	30	1	3	0	50.7	142	75	130	80	0	0	75	1	999	1	1	2	2
2005	1	1	6	66	1	1	2	2	1	1	2	5	6	5	1	2	2500	0	1	35	999	3	999	20	2	999	999	2	999	999	1	999	1	3	0	70.2	166	999	130	86	0	0	92	999	999	999	999	2	2
1812	2	1	3	65	1	1	2	2	1	1	2	10	12	3	1	1	600	0	2	999	999	2	999	999	2	999	999	2	999	999	2	999	3	2	0	59.4	140	999	132	78	0	0	72	999	999	999	999	2	2
710	2	1	6	65	1	1	1	1	1	1	2	7	4	3	1	2	3600	0	2	999	999	3	999	10	2	999	999	2	999	999	1	999	1	3	1	55	144	999	119	74	0	0	109	999	999	999	999	2	2
2806	1	1	6	61	1	1	2	2	1	1	2	4	3	2	3	2	3500	25000	3	999	10	2	999	999	2	999	999	2	999	999	1	999	1	3	1	57	165	999	135	83	0	0	97	1	999	1	1	2	2
2305	2	1	1	66	1	1	1	1	1	1	2	8	10	8	1	1	600	0	2	999	999	2	999	999	2	999	999	2	999	999	2	999	3	2	1	64.2	142	999	150	79	0	0	76	999	999	999	999	2	2
2704	1	1	2	70	1	1	2	2	1	1	2	6	9	6	1	2	700	1000	2	999	999	2	999	999	2	999	999	2	999	999	1	999	3	2	1	77.6	160	999	112	50	0	0	44	2	5	2	2	2	2
1002	1	1	1	66	2	1	2	2	1	1	2	2	6	2	3	2	800	0	1	45	999	1	40	999	2	999	999	2	999	999	1	999	3	2	0	55.9	164	999	148	75	0	0	69	999	999	999	999	2	2
2911	1	1	5	62	1	2	3	3	3	3	2	4	5	2	3	1	4000	0	3	999	15	1	40	999	2	999	999	2	999	999	1	999	3	2	0	59.2	168	999	151	88	0	0	58	2	5	2	2	2	2
3912	1	1	6	79	1	1	1	1	1	1	2	3	10	4	1	1	700	0	2	999	999	3	999	50	2	999	999	2	999	999	3	50	1	3	1	40.8	155	66.2	149	71	0	0	69	2	4	2	2	2	2
5809	1	1	5	66	1	1	3	3	1	1	2	2	1	1	3	1	600	0	3	999	40	3	999	40	2	999	999	1	999	999	1	999	1	3	0	41.7	155	67	111	62	0	0	106	1	999	1	1	2	2
3004	1	2	1	79	2	1	1	1	1	1	4	6	7	5	1	1	0	0	1	39	999	1	39	999	2	999	999	2	999	999	1	999	1	3	0	52.1	160	73	153	80	0	0	92	2	1	1	2	2	2
4609	1	1	5	67	1	2	3	3	2	2	2	3	2	2	1	2	1400	0	2	999	999	2	999	999	2	999	999	2	999	999	2	999	3	2	0	62.2	153	78	138	76	0	0	62	1	999	1	1	2	2
1107	1	1	3	78	1	1	2	2	1	1	2	9	7	7	1	2	700	0	1	8	999	1	17	999	3	999	2	2	999	999	1	999	3	2	0	50.4	158	999	119	68	0	0	88	999	999	999	999	2	2
4613	2	1	5	62	1	1	3	3	1	1	2	5	3	2	3	2	6500	0	2	999	999	2	999	999	2	999	999	2	999	999	2	999	3	2	1	45.6	153	64	121	75	0	0	74	1	999	1	1	2	2
3713	1	1	5	72	1	1	3	3	1	1	2	6	7	6	1	4	1500	0	3	999	1	2	999	999	2	999	999	2	999	999	1	999	3	2	0	39.1	146	66	136	58	0	0	65	2	5	1	1	2	2
5604	1	1	2	62	1	1	2	2	1	1	2	6	2	2	3	2	3000	0	3	999	15	1	40	999	2	999	999	2	999	999	2	999	3	2	0	75.5	157	89	129	82	0	0	72	1	999	1	1	2	2
2502	2	1	5	78	1	1	1	2	1	1	4	2	6	1	1	1	700	0	2	999	999	2	999	999	2	999	999	2	999	999	2	999	1	3	1	52.2	161	999	134	76	0	0	76	999	999	999	999	1	2
1603	2	1	3	72	1	1	1	1	1	1	4	1	10	8	4	1	700	0	2	999	999	2	999	999	2	999	999	2	999	999	2	999	1	3	0	50.9	140	999	105	72	0	0	99	999	999	999	999	2	2
2904	1	1	5	72	1	1	2	2	1	1	2	8	5	5	1	2	0	0	3	999	20	1	40	999	2	999	999	2	999	999	1	999	3	2	1	50.9	163	999	144	82	0	0	63	2	5	1	2	2	2
2907	1	1	5	60	1	1	3	3	1	1	2	7	9	9	1	1	0	0	1	60	999	1	60	999	2	999	999	2	999	999	1	999	1	3	0	47	165	999	159	77	0	0	70	2	5	2	2	2	2
2610	1	1	2	62	1	1	1	1	1	1	2	5	0	0	1	2	4500	200000	2	999	999	2	999	999	2	999	999	2	999	999	2	999	1	3	0	65.6	160	999	109	67	0	0	51	1	5	2	2	2	2
4510	2	1	4	62	1	1	2	2	1	1	2	8	2	2	1	2	800	0	2	999	999	2	999	999	2	999	999	1	999	999	1	999	3	2	0	62.5	150	85	155	89	0	0	76	1	999	2	2	2	2
3203	2	1	4	64	1	1	2	2	1	1	4	8	4	4	1	2	5000	50000	2	999	999	2	999	999	2	999	999	2	999	999	2	999	3	2	0	64.2	160	91	104	68	0	0	85	2	5	1	1	2	2
3512	1	1	5	76	1	1	3	3	1	1	2	7	7	6	1	1	700	0	2	999	999	2	999	999	2	999	999	2	999	999	2	999	1	3	0	37	138	60	141	75	0	0	105	2	5	2	1	2	2
3212	1	1	4	63	1	1	2	2	1	1	2	3	3	3	1	1	1700	0	1	30	999	1	15	999	2	999	999	2	999	999	1	999	3	2	0	48.5	162	73	124	78	0	0	79	2	5	1	1	2	2
6104	1	1	3	78	1	1	3	3	2	1	2	7	1	1	3	2	2000	0	2	999	999	3	999	20	3	999	1	2	999	999	2	999	3	2	0	59	153	77	139	78	0	0	96	2	999	1	2	2	2
1507	2	1	1	74	2	2	3	3	2	2	2	4	6	0	1	1	0	0	2	999	999	2	999	999	2	999	999	2	999	999	2	999	3	2	0	48.9	159	999	110	72	0	0	84	999	999	999	999	2	2
1404	2	1	4	70	1	2	2	1	1	2	2	4	5	3	3	2	0	0	1	50	999	3	999	999	2	999	999	2	999	999	2	999	1	3	0	45	162	999	111	74	0	0	91	999	999	999	999	2	2
1710	1	1	3	64	1	1	2	2	1	1	2	6	6	6	1	1	600	0	2	999	999	2	999	999	2	999	999	2	999	999	1	999	3	2	0	62.2	146	999	130	83	0	0	71	999	999	999	999	2	2
5801	1	1	5	74	1	1	3	3	1	1	2	13	4	4	1	2	700	0	1	40	999	3	999	40	2	999	999	2	999	999	1	999	3	2	0	39.8	145	68.5	141	77	0	0	69	2	5	1	1	2	2
5813	2	1	5	64	1	1	3	3	1	1	3	3	5	4	1	1	600	0	3	999	17	2	999	999	2	999	999	2	999	999	2	999	1	3	1	43.9	152	69	127	74	0	0	98	1	999	1	1	1	2
3504	1	1	5	69	2	1	2	2	1	1	4	1	5	5	4	2	3600	0	1	55	999	3	999	10	3	999	21	2	999	999	1	999	3	2	1	51.9	155	68	109	70	0	0	102	2	1	1	2	2	2
2113	1	1	5	73	2	1	2	2	1	1	2	4	9	9	1	1	700	20000	1	40	999	2	999	999	2	999	999	2	999	999	1	999	1	3	0	57.6	162	999	121	63	0	0	63	999	999	999	999	2	2
5508	2	1	2	65	1	1	1	1	1	1	2	7	5	1	1	1	600	0	1	20	999	2	999	999	2	999	999	2	999	999	2	999	1	3	0	60.5	158	89	123	71	0	0	85	1	999	1	1	2	2
705	1	1	6	66	1	1	2	2	1	1	2	7	7	3	1	2	600	0	2	40	999	2	999	999	2	999	999	2	999	999	1	999	3	2	0	55	158	999	129	79	0	0	79	999	999	999	999	2	2
2203	1	1	2	62	2	1	3	3	1	1	2	2	4	4	3	2	3000	0	2	999	999	3	999	20	2	999	999	2	999	999	1	999	1	3	0	44	143.5	999	124	70	0	0	92	999	999	999	999	2	2
3307	2	1	2	77	2	1	1	1	1	1	2	4	8	4	1	1	700	0	2	999	999	2	999	999	2	999	999	2	999	999	2	999	1	3	0	51.3	147	81	135	79	0	0	84	1	999	1	1	2	2
1102	2	1	3	70	1	1	1	1	1	1	4	7	6	4	1	1	700	0	2	999	999	2	999	999	2	999	999	2	999	999	2	999	1	3	0	58	148	999	117	85	0	0	75	999	999	999	999	2	2
310	2	1	6	68	1	1	2	2	1	1	4	8	4	4	1	2	5000	0	2	999	999	2	999	999	2	999	999	2	999	999	2	999	3	2	0	66.5	160	999	158	82	0	0	72	999	999	999	999	2	2
2609	1	1	2	70	1	1	2	2	1	1	2	5	2	2	1	1	700	10000	2	999	999	2	999	999	2	999	999	2	999	999	1	999	1	3	1	69.7	167	999	135	78	0	0	92	1	999	1	2	2	2
1701	2	1	3	61	1	1	2	2	1	1	2	5	10	10	1	2	2000	0	2	999	999	2	999	999	2	999	999	2	999	999	2	999	2	1	0	46	136	999	86	68	0	0	68	999	999	999	999	2	2
1410	2	1	4	72	1	1	1	1	1	1	4	5	1	1	1	1	700	0	2	999	999	2	999	999	2	999	999	2	999	999	2	999	1	3	0	22.9	137	999	115	52	0	0	97	999	999	999	999	2	2
4305	1	1	6	88	1	1	1	1	1	1	4	4	9	2	1	1	800	0	3	999	1	3	999	4	2	999	999	2	999	999	1	999	1	3	1	45.5	138	74	117	61	0	0	80	2	4	1	2	2	2
5008	2	1	3	80	1	1	1	1	1	1	4	4	10	5	1	1	600	0	2	999	999	2	999	999	2	999	999	2	999	999	2	999	1	3	0	45.6	148	84	110	86	0	0	108	2	5	1	1	2	2
2813	1	1	6	63	1	1	2	2	1	1	2	5	5	3	1	2	600	60000	3	999	20	2	999	999	2	999	999	2	999	999	1	999	1	3	0	50.4	165	999	125	66	0	0	58	2	5	1	1	2	2
3002	2	2	1	62	2	1	1	2	1	1	2	3	5	5	3	2	5000	0	2	999	999	2	999	999	2	999	999	2	999	999	1	999	3	2	0	53.3	146	73	111	78	0	0	69	1	999	1	1	2	2
2204	1	1	2	67	2	1	2	2	1	1	2	3	2	2	3	1	600	0	3	999	40	3	999	10	2	999	999	1	999	1	2	999	1	3	0	51	155	999	116	80	0	0	93	999	999	999	999	2	2
5507	1	1	2	80	1	1	1	1	1	1	2	7	5	1	1	1	700	0	3	999	20	3	999	20	2	999	999	2	999	999	2	999	1	3	0	47	164	65	153	85	0	0	79	1	999	1	1	1	2
4813	1	1	4	63	1	1	3	3	1	1	2	7	9	9	1	2	700	170000	3	999	30	1	30	999	2	999	999	2	999	999	1	999	3	2	0	49.9	163	76	112	73	0	0	88	1	999	1	1	2	2
1610	1	1	3	85	1	1	2	2	1	1	4	8	8	8	1	1	800	0	1	20	999	3	999	3	3	999	3	2	999	999	1	999	2	1	0	55.8	156	999	141	78	0	0	74	999	999	999	999	2	2
1704	1	1	3	63	1	1	2	2	1	1	2	7	8	8	1	1	600	0	2	999	999	2	999	999	2	999	999	2	999	999	2	999	1	3	0	63	160	999	113	57	0	0	77	999	999	999	999	2	2
3408	2	1	1	61	2	1	1	1	1	1	4	3	9	3	1	1	600	0	2	999	999	2	999	999	2	999	999	2	999	999	2	999	1	3	1	42	145	78	145	79	0	0	83	1	999	1	1	2	2
3006	2	2	1	62	2	1	2	2	1	1	2	5	0	0	3	1	0	50000	2	999	999	2	999	999	2	999	999	2	999	999	2	999	2	1	0	42.2	148	63	98	63	0	0	61	2	5	1	2	2	2
5904	1	1	6	67	1	1	3	3	1	1	2	2	5	5	4	2	4500	0	3	999	5	2	999	999	2	999	999	2	999	999	3	20	3	2	0	56	163	68	92	75	0	0	69	2	5	1	1	1	2
2103	2	1	5	66	2	1	3	3	1	1	2	7	6	6	3	1	600	10000	2	999	999	2	999	999	2	999	999	2	999	999	2	999	1	3	1	57	154	999	121	89	0	0	80	999	999	999	999	2	2
3105	2	1	4	68	1	1	1	1	1	1	2	4	3	2	1	2	1400	0	2	999	999	2	999	999	2	999	999	2	999	999	2	999	3	2	0	51	152	66	75	64	0	0	79	2	5	1	2	2	2
2909	2	1	5	61	1	1	2	2	1	1	2	4	5	2	3	2	2500	0	2	999	999	2	999	999	2	999	999	2	999	999	2	999	3	2	0	42.7	141	999	107	80	0	0	77	2	5	1	2	2	2
302	1	1	6	68	1	1	2	2	1	1	2	3	4	4	3	2	1000	0	2	999	999	1	10	999	2	999	999	2	999	999	1	999	3	2	1	53.2	166	999	136	86	0	0	69	999	999	999	999	2	2
902	1	1	5	70	1	1	3	3	1	1	2	6	4	4	1	2	700	0	2	999	999	1	30	999	2	999	999	2	999	999	1	999	3	2	0	55.5	163	999	125	62	0	0	55	999	999	999	999	2	2
2003	1	1	6	65	1	1	1	2	1	1	4	6	9	8	1	1	600	0	1	40	999	1	40	999	2	999	999	1	999	999	2	999	1	3	1	49.2	159	999	91	51	0	0	81	999	999	999	999	2	2
1907	2	1	1	70	1	1	1	1	1	1	4	7	10	4	1	1	700	0	1	60	999	2	999	999	2	999	999	2	999	999	2	999	1	3	0	38.6	167	999	128	76	0	0	71	999	999	999	999	2	2
1905	2	1	1	65	2	1	2	2	1	1	2	8	2	2	1	1	600	0	1	30	999	2	999	999	2	999	999	2	999	999	2	999	3	2	0	43.4	150	999	115	75	0	0	81	999	999	999	999	2	2
613	1	1	2	66	1	1	2	2	1	1	3	3	4	2	1	1	600	0	2	4	999	2	999	999	1	4	999	2	999	999	1	999	1	3	0	55.2	161	999	99	77	0	0	84	999	999	999	999	2	2
1707	1	2	3	68	2	1	2	2	1	1	2	4	7	7	1	2	600	0	2	999	999	3	999	45	2	999	999	2	999	999	2	999	3	2	0	49	161	999	110	67	0	0	67	999	999	999	999	2	2
1511	2	2	1	61	2	1	1	1	1	1	4	1	4	4	4	1	0	0	2	999	999	2	999	999	2	999	999	2	999	999	2	999	1	3	1	35.8	146	999	123	54	0	0	96	999	999	999	999	2	2
1703	1	1	3	75	1	1	3	3	1	1	2	2	14	9	3	2	2000	0	2	999	999	2	999	999	1	20	999	2	999	999	3	20	1	3	0	42	155	999	93	83	0	0	58	999	999	999	999	2	2
1001	2	1	1	65	2	1	2	2	1	1	2	2	6	2	3	2	600	0	2	999	999	2	999	999	2	999	999	2	999	999	2	999	3	2	1	48	140	999	100	75	0	0	83	999	999	999	999	2	2
712	1	1	6	69	1	1	1	1	1	1	2	3	2	2	1	2	600	0	2	999	999	3	999	5	2	999	999	2	999	999	1	999	2	1	1	48.5	165	999	116	77	0	0	71	999	999	999	999	1	2
5505	1	1	2	72	1	1	2	2	1	1	3	5	6	4	1	1	700	0	1	60	999	1	60	999	2	999	999	2	999	999	1	999	1	3	0	47.8	160	66	136	85	0	0	71	2	5	1	1	2	2
4205	1	1	6	77	1	1	1	1	1	1	2	2	14	3	3	1	700	0	2	999	999	2	999	999	2	999	999	2	999	999	3	30	1	3	1	66	165	75	141	85	0	0	74	2	4	2	1	2	2
1113	1	1	3	65	1	1	2	2	1	1	2	6	7	6	1	1	600	0	2	999	999	2	999	999	2	999	999	2	999	999	1	999	1	3	0	57.3	162	999	123	76	0	0	76	999	999	999	999	2	2
5711	1	1	2	92	1	1	2	2	1	1	4	5	11	8	1	1	800	0	2	999	999	3	999	10	2	999	999	2	999	999	2	999	1	3	1	53	167	76	117	89	0	0	76	1	999	1	1	1	2
1913	1	2	1	74	1	1	1	1	1	1	2	6	5	3	1	1	0	0	1	50	999	2	999	999	2	999	999	2	999	999	2	999	1	3	0	52.5	156	999	144	81	0	0	82	999	999	999	999	2	2
3102	2	1	4	71	1	1	2	2	1	1	3	7	9	6	1	1	600	0	2	999	999	2	999	999	2	999	999	2	999	999	1	999	1	3	0	49.1	147	83	95	72	0	0	73	1	999	1	1	2	2
906	1	1	5	72	2	2	3	3	2	2	2	8	5	3	1	1	700	1000	3	999	10	3	999	20	2	999	999	2	999	999	3	13	3	2	0	49.8	168	999	143	69	0	0	62	999	999	999	999	2	2
608	1	1	2	63	1	1	2	2	1	1	2	6	2	2	1	2	2600	0	1	40	999	1	30	999	2	999	999	2	999	999	1	999	3	2	0	65.1	164	999	129	85	0	0	84	999	999	999	999	2	2
2206	2	1	2	60	2	1	1	1	1	1	1	3	3	3	3	2	600	0	2	999	999	2	999	999	2	999	999	2	999	999	2	999	3	2	0	55.4	149	999	94	73	0	0	83	999	999	999	999	2	2
3604	2	1	1	77	2	1	1	1	1	1	4	13	3	1	1	1	700	0	2	999	999	2	999	999	2	999	999	2	999	999	2	999	2	1	1	36	142	63	120	80	0	0	73	2	4	1	2	2	2
2712	2	1	2	70	1	1	1	1	1	1	2	2	1	1	3	1	700	0	2	999	999	2	999	999	2	999	999	2	999	999	2	999	1	3	1	52	152	999	129	83	0	0	74	2	5	2	2	1	2
5713	2	1	2	70	1	1	1	1	1	1	2	3	6	6	3	1	600	0	2	999	999	2	999	999	2	999	999	2	999	999	3	3	1	3	0	65	160	90	152	74	0	0	85	1	999	1	1	2	2
2607	2	1	2	66	1	1	1	1	1	1	2	7	11	7	1	2	600	80000	2	999	999	2	999	999	2	999	999	2	999	999	2	999	1	3	1	56	151	999	141	86	0	0	69	2	5	1	2	2	2
4605	2	1	5	70	1	1	2	2	1	1	2	3	7	5	3	1	700	0	2	999	999	2	999	999	2	999	999	2	999	999	1	999	1	3	0	55.9	153	83	120	75	0	0	82	1	999	2	1	2	2
1903	1	1	1	67	2	1	1	1	1	1	4	2	3	2	1	1	600	0	1	10	999	1	50	999	3	999	20	1	11	999	1	999	1	3	1	35.9	155	999	108	57	0	0	95	999	999	999	999	2	2
1004	1	1	1	60	2	1	2	2	1	1	2	2	5	3	3	2	3000	0	1	45	999	1	45	999	3	999	5	2	999	999	1	999	3	2	0	53.2	153	999	158	79	0	0	80	999	999	999	999	2	2
3302	1	1	2	70	2	1	1	1	1	1	2	6	4	4	1	2	2600	40000	1	20	999	1	20	999	2	999	999	2	999	999	1	999	3	2	0	55.3	155	86	98	79	0	0	75	2	5	2	2	2	2
4607	1	1	5	75	1	1	3	3	1	1	2	2	6	5	3	1	700	0	3	999	1	2	999	999	2	999	999	2	999	999	1	999	1	3	0	52.3	155	70	142	58	0	0	71	1	999	1	1	2	2
2312	2	2	1	74	2	1	1	1	1	1	4	1	0	0	4	2	0	0	2	999	999	2	999	999	2	999	999	2	999	999	2	999	3	2	0	58.5	147	999	158	88	0	0	76	999	999	999	999	2	2
5807	1	1	5	61	1	1	3	3	2	2	2	4	3	3	1	2	1400	0	3	999	40	3	999	40	2	999	999	2	999	999	1	999	3	2	0	50.3	165	88	118	79	0	0	77	2	5	1	1	2	2
3503	2	1	5	64	2	1	2	2	1	1	2	2	6	6	3	2	5000	80000	3	999	30	2	999	999	2	999	999	2	999	999	1	999	3	2	1	44.8	152	76	115	81	0	0	75	2	5	1	1	2	2
5806	1	1	5	68	1	2	3	3	2	2	2	4	4	4	1	2	2000	20000	3	999	45	3	999	45	2	999	999	2	999	999	1	999	3	2	0	44.2	152	69	145	75	0	0	61	2	5	1	1	2	2
5613	2	1	2	75	2	1	1	1	1	1	4	4	6	3	1	1	700	0	3	999	20	2	999	999	2	999	999	2	999	999	2	999	1	3	0	32	130	67	99	73	0	0	111	2	5	2	1	2	2
5702	2	1	2	65	1	1	1	1	1	1	2	3	7	2	3	1	600	0	2	999	999	2	999	999	2	999	999	2	999	999	1	999	1	3	0	70	149	98	121	67	0	0	77	1	999	1	1	2	2
4415	1	1	4	73	2	1	2	2	1	1	2	3	0	0	3	1	0	0	1	50	999	1	50	999	2	999	999	2	999	999	1	999	1	3	0	52.6	160	72	129	87	0	0	83	2	4	1	1	2	2
814	1	1	5	81	2	1	2	2	1	1	4	4	7	6	1	1	6000	0	1	40	999	1	40	999	2	999	999	2	999	999	1	999	1	3	1	55	158	999	137	85	0	0	68	999	999	999	999	2	2
1407	2	1	4	67	1	1	2	2	1	1	4	4	7	6	1	2	2500	0	2	999	999	1	10	999	2	999	999	2	999	999	2	999	1	3	0	54.5	143	999	114	80	0	0	73	999	999	999	999	2	2
3605	2	1	1	71	2	1	1	1	1	1	2	9	9	3	1	1	600	0	3	999	2	3	999	3	2	999	999	2	999	999	1	999	1	3	1	60	152	89	141	85	0	0	82	2	4	1	1	2	2
3505	1	1	5	71	1	1	3	3	1	1	2	6	4	4	1	1	600	15000	2	999	999	1	50	999	3	999	5	2	999	999	1	999	1	3	0	41.4	144	68	134	70	0	0	68	2	5	1	1	2	2
4509	1	1	4	74	1	1	2	2	1	1	2	3	11	9	1	2	9000	0	1	60	999	1	60	999	2	999	999	2	999	999	1	999	3	2	0	41.3	153	68	140	88	0	0	106	2	4	1	1	2	2
4201	1	1	6	62	2	1	2	2	1	1	2	5	4	3	1	4	600	0	3	999	20	2	999	999	2	999	999	2	999	999	1	999	1	3	0	46.6	163	62	120	69	0	0	77	2	4	1	1	2	2
2001	1	1	6	64	1	1	1	2	1	1	2	4	9	9	1	2	3000	0	2	999	999	3	999	30	2	999	999	2	999	999	1	999	3	2	0	53.1	154	999	125	84	0	0	84	999	999	999	999	2	2
1705	2	1	3	72	2	1	2	2	1	1	4	2	9	4	1	3	600	0	2	999	999	2	999	999	2	999	999	2	999	999	2	999	2	1	0	47	141	999	111	78	0	0	74	999	999	999	999	2	2
1011	2	1	1	60	2	1	1	1	1	1	4	7	0	0	1	1	600	0	2	999	999	2	999	999	2	999	999	2	999	999	2	999	1	3	1	28	135	999	109	59	0	0	95	999	999	999	999	2	2
3013	2	2	1	80	2	1	1	1	1	1	4	8	6	3	1	1	0	0	2	999	999	2	999	999	2	999	999	2	999	999	2	999	1	3	1	33.6	139	55	132	84	0	0	85	1	999	1	1	2	2
4610	2	1	5	64	1	1	2	2	1	1	2	13	2	2	1	2	600	0	2	999	999	2	999	999	2	999	999	2	999	999	1	999	3	2	0	59.6	148	89	148	79	0	0	72	2	999	1	1	2	2
2603	1	1	2	60	1	1	2	2	1	1	2	5	3	3	1	1	1000	60000	3	999	25	3	999	30	2	999	999	2	999	999	1	999	2	1	1	62.1	156	999	109	57	0	0	80	1	999	1	1	2	2
1112	1	1	3	65	2	1	2	2	1	1	2	13	12	10	4	1	5000	0	2	999	999	2	999	999	2	999	999	2	999	999	1	999	3	2	0	61.7	150	999	127	89	0	0	95	999	999	999	999	2	2
5506	1	1	2	85	1	1	1	1	1	1	4	3	7	3	1	1	700	0	1	60	999	1	50	999	2	999	999	2	999	999	2	999	1	3	0	60.6	162	82	133	80	0	0	65	2	5	2	2	1	2
4803	1	1	4	68	1	1	2	2	1	1	2	6	3	3	1	1	600	0	3	999	30	3	999	20	2	999	999	2	999	999	1	999	1	3	0	59.4	160	79	111	75	0	0	88	1	999	1	1	2	2
1809	1	1	3	68	1	1	1	1	1	1	4	3	10	9	1	1	600	0	1	12	999	2	999	999	1	1	999	2	999	999	1	999	1	3	0	51.5	160	999	156	71	0	0	58	999	999	999	999	2	2
2913	1	1	5	68	1	1	2	2	1	1	2	7	3	3	1	2	1500	0	3	999	2	1	30	999	2	999	999	2	999	999	2	999	3	2	1	59.4	168	999	132	81	0	0	64	2	5	1	2	2	2
5612	2	1	2	73	1	1	1	1	1	1	4	5	2	1	1	2	700	0	1	20	999	2	999	999	2	999	999	2	999	999	2	999	3	2	0	43.1	145	68	107	65	0	0	81	1	999	1	1	2	2
1209	2	1	3	74	1	1	1	2	1	1	2	6	6	6	1	1	700	0	2	999	999	2	999	999	2	999	999	2	999	999	1	999	1	3	0	43.1	146	999	105	71	0	0	95	999	999	999	999	2	2
101	2	1	1	67	2	1	2	2	1	1	2	6	5	5	3	2	600	0	2	999	999	2	999	999	2	999	999	2	999	999	2	999	3	2	1	53.8	151	999	131	84	0	0	79	999	999	999	999	2	2
807	2	1	5	75	1	1	2	2	1	1	2	2	4	4	3	1	700	0	1	55	999	2	999	999	2	999	999	2	999	999	2	999	3	2	0	52	160	999	118	79	0	0	77	999	999	999	999	2	2
2211	1	1	2	80	2	1	1	1	1	1	2	4	6	5	1	1	700	0	1	60	999	3	999	55	2	999	999	2	999	999	1	999	1	3	0	49	155	999	148	80	0	0	71	999	999	999	999	2	2
1803	2	1	3	61	1	1	1	1	1	1	4	6	9	9	1	4	600	0	2	999	999	2	999	999	2	999	999	2	999	999	3	999	3	2	0	48	146	999	85	66	0	0	55	999	999	999	999	2	2
513	2	1	4	71	1	1	2	2	1	1	4	11	5	3	1	1	700	0	2	999	999	2	999	999	2	999	999	2	999	999	2	999	3	2	0	47.4	148	999	132	81	0	0	73	999	999	999	999	2	2
1802	2	1	3	69	1	1	1	2	1	1	3	6	6	3	1	1	500	0	2	999	999	2	999	999	2	999	999	2	999	999	1	999	1	3	0	38.7	143	999	70	59	0	0	63	999	999	999	999	2	2
6106	1	1	3	60	1	1	2	2	1	1	2	13	2	2	1	1	600	0	2	999	999	2	999	999	2	999	999	2	999	999	2	999	2	1	0	48.5	150	73.5	120	89	0	0	67	1	999	1	1	2	2
907	1	1	5	79	1	1	2	3	1	1	4	3	4	4	1	1	700	0	2	999	999	1	60	999	2	999	999	2	999	999	1	999	2	1	1	49	162	999	117	72	0	0	52	999	999	999	999	2	2
3508	1	1	5	74	1	1	2	2	1	1	2	4	6	4	1	1	700	0	2	999	999	2	999	999	2	999	999	2	999	999	3	4	1	3	1	42.8	138	46	132	40	0	0	62	2	5	1	1	2	2
5111	1	1	4	76	3	1	2	2	1	1	2	4	12	10	3	1	700	70000	1	60	999	2	999	999	2	999	999	2	999	999	2	999	2	1	0	53.2	162	83	121	66	0	0	79	2	5	1	1	2	2
3708	2	1	5	69	1	1	3	3	1	1	2	6	4	2	1	1	600	30000	3	999	5	3	999	5	3	999	5	2	999	999	1	999	3	2	0	67.4	162	85	129	69	0	0	71	2	4	1	1	2	2
3703	2	1	5	64	1	1	3	3	1	1	2	2	5	5	3	1	600	0	1	999	999	2	999	999	2	999	999	2	999	999	2	999	2	1	0	67.8	150	89	113	82	0	0	76	1	1	2	1	2	2
812	2	1	5	63	2	1	3	3	1	1	2	6	3	3	1	1	4000	0	2	999	999	2	999	999	2	999	999	2	999	999	2	999	1	3	1	61.2	147	999	152	87	0	0	72	999	999	999	999	2	2
4301	2	1	6	92	1	1	1	1	1	1	4	12	9	8	1	1	800	0	2	999	999	2	999	999	2	999	999	2	999	999	2	999	1	3	0	35	140	52	132	72	0	0	72	1	999	1	2	1	2
3509	2	1	5	63	1	1	2	2	1	1	2	5	5	4	1	1	600	0	2	999	999	2	999	999	2	999	999	2	999	999	2	999	1	3	0	40.4	141	58	125	65	0	0	68	1	999	1	1	2	2
2201	1	1	2	80	2	1	1	1	1	1	4	1	4	4	4	1	800	0	2	999	999	2	999	999	2	999	999	2	999	999	2	999	1	3	0	52.9	161	999	156	70	0	0	67	999	999	999	999	2	2
210	2	1	4	70	2	1	3	3	1	1	4	4	9	3	1	2	800	50000	3	999	12	2	999	999	2	999	999	2	999	999	2	999	3	2	0	45.4	153	999	137	88	0	0	70	999	999	999	999	2	2
1509	2	1	1	65	2	1	1	1	1	1	4	2	7	3	1	1	600	0	2	999	999	2	999	999	2	999	999	2	999	999	2	999	1	3	1	43.7	145	999	150	83	0	0	87	999	999	999	999	2	2
3413	1	1	1	76	2	1	1	1	1	1	2	6	10	9	1	1	700	0	2	999	999	2	999	999	2	999	999	2	999	999	2	999	1	3	1	39	143	68	125	87	0	0	74	1	999	1	1	2	2
804	1	1	5	66	1	1	3	3	1	1	2	7	3	3	1	2	600	3000	3	999	2	3	999	2	2	999	999	2	999	999	3	5	3	2	0	54.3	163	999	132	83	0	0	64	999	999	999	999	2	2
5610	1	1	2	62	1	1	2	2	1	1	2	6	6	5	3	1	600	0	3	999	30	2	999	999	2	999	999	2	999	999	1	999	1	3	0	72.2	165	84	153	81	0	0	49	1	999	1	1	2	2
3610	1	1	1	84	2	1	1	1	1	1	2	9	1	1	1	1	800	0	3	999	70	2	999	999	2	999	999	2	999	999	2	999	1	3	0	52	152	76	141	80	0	0	78	1	999	1	1	1	2
1808	1	1	3	85	1	1	2	2	1	1	2	3	8	8	1	1	800	0	1	18	999	2	999	999	2	999	999	2	999	999	3	30	3	2	0	49.3	154	999	90	58	0	0	67	999	999	999	999	2	2
2209	2	1	2	64	2	2	2	2	1	1	2	2	2	2	3	2	2000	0	2	999	999	2	999	999	2	999	999	2	999	999	2	999	3	2	1	52	146	999	107	79	0	0	61	999	999	999	999	2	2
1606	1	1	3	73	1	1	3	3	1	1	2	8	7	7	1	1	700	0	2	999	999	2	999	999	2	999	999	2	999	999	1	999	2	1	0	62.5	162	999	144	71	0	0	61	999	999	999	999	2	2
5706	2	1	2	60	1	1	1	1	1	1	2	3	4	3	3	2	600	0	2	999	999	2	999	999	2	999	999	2	999	999	1	999	1	3	0	57.2	140	78	133	79	0	0	84	1	999	1	1	2	2
2901	2	1	5	67	1	1	2	2	1	1	2	5	6	6	1	2	3000	0	2	999	999	2	999	999	2	999	999	2	999	999	2	999	3	2	0	43.6	143	999	128	77	0	0	67	2	5	1	1	2	2
5901	2	1	6	67	2	1	1	1	1	1	4	2	3	1	1	2	600	0	2	999	999	2	999	999	2	999	999	2	999	999	1	999	3	2	1	59.5	150	91	128	68	0	0	82	2	5	1	1	2	2
3701	2	1	5	61	1	1	3	3	1	1	2	6	2	2	1	2	1300	10000	1	40	999	2	999	999	2	999	999	2	999	999	1	999	3	2	0	63.8	148	89	139	88	0	0	68	2	4	2	1	2	2
612	2	1	2	65	1	1	1	2	1	1	2	2	5	2	3	1	600	0	2	999	999	2	999	999	2	999	999	2	999	999	1	999	3	2	0	42.8	147	999	114	71	0	0	62	999	999	999	999	2	2
1512	2	2	1	64	2	1	1	1	1	1	2	3	6	5	1	1	0	0	2	999	999	2	999	999	2	999	999	2	999	999	2	999	1	3	1	48.5	150	999	102	74	0	0	71	999	999	999	999	2	2
4706	2	1	5	72	1	1	3	3	1	1	2	3	3	3	1	1	700	0	2	999	999	2	999	999	2	999	999	2	999	999	2	999	1	3	0	48.7	154	76	113	66	0	0	70	1	999	1	1	2	2
1804	1	1	3	70	1	1	1	1	1	1	3	9	6	3	1	1	700	0	1	45	999	3	999	40	3	999	10	2	999	999	1	999	1	3	0	60.6	160	999	97	70	0	0	76	999	999	999	999	2	2
2912	1	1	5	83	1	1	1	1	1	1	1	6	0	0	1	1	0	0	2	999	999	2	999	999	2	999	999	2	999	999	2	999	1	3	1	47.8	155	999	122	73	0	0	67	999	999	999	999	2	2
2713	1	1	2	62	1	1	2	2	1	1	2	8	4	2	1	2	2000	50000	2	999	999	2	999	999	2	999	999	2	999	999	1	999	3	2	1	58.3	161	999	115	75	0	0	50	2	5	2	2	2	2
507	2	1	4	76	1	1	2	2	1	1	4	6	3	3	1	1	700	0	2	999	999	2	999	999	2	999	999	2	999	999	2	999	1	3	0	51.3	155	999	111	68	0	0	95	999	999	999	999	2	2
5208	2	1	3	64	1	1	2	2	1	1	4	6	16	14	1	1	600	0	2	999	999	2	999	999	2	999	999	2	999	999	2	999	2	1	0	55.6	146	96	130	86	0	0	68	2	5	1	1	2	2
2612	1	1	2	60	1	1	2	2	1	1	2	8	3	3	1	2	600	30000	1	50	999	2	999	999	2	999	999	2	999	999	1	999	3	2	0	58.3	162	999	117	80	0	0	61	2	5	1	2	2	2
2705	1	1	2	63	1	1	2	2	1	1	2	8	7	7	1	2	2500	35000	1	10	999	2	999	999	2	999	999	2	999	999	1	999	3	2	0	40.9	150	999	115	65	0	0	69	2	5	2	2	2	2
1405	2	1	4	67	1	1	1	1	1	1	2	3	5	3	3	1	600	0	2	999	999	2	999	999	3	999	20	2	999	999	1	999	1	3	0	43.3	140	999	120	68	0	0	69	999	999	999	999	2	2
5903	2	1	6	60	1	1	2	2	1	1	2	3	9	9	1	2	600	0	2	999	999	2	999	999	2	999	999	2	999	999	2	999	3	2	1	45.4	153	67	99	83	0	0	79	2	5	1	1	2	2
2109	2	1	5	79	2	1	1	2	1	1	2	3	7	1	3	1	700	0	2	999	999	2	999	999	2	999	999	2	999	999	1	999	1	3	0	42.2	146	999	105	85	0	0	69	999	999	999	999	2	2
6115	1	1	3	65	1	1	2	2	1	1	2	21	9	9	3	2	600	0	2	999	999	2	999	999	2	999	999	2	999	999	2	999	3	2	0	60	158	76	129	82	0	0	71	1	999	1	1	2	2
2002	2	1	6	71	1	1	1	1	1	1	2	4	9	9	1	2	3000	0	2	999	999	2	999	999	2	999	999	2	999	999	1	999	3	2	1	39	146	999	141	70	0	0	56	999	999	999	999	2	2
4202	2	1	6	75	2	1	1	1	1	1	3	7	5	1	1	1	600	0	2	999	999	2	999	999	2	999	999	2	999	999	1	999	1	3	0	41	140	60	142	71	0	0	71	2	4	1	1	2	2
4308	2	1	6	85	1	1	1	1	1	1	4	3	7	7	1	1	800	0	2	999	999	3	999	60	2	999	999	2	999	999	1	999	1	3	1	31.2	130	70	154	84	0	0	73	2	999	1	2	2	2
505	2	2	4	63	1	1	2	2	1	1	2	9	7	7	1	1	600	0	2	999	999	2	999	999	2	999	999	2	999	999	2	999	3	2	0	61.4	143	999	115	88	0	0	69	999	999	999	999	2	2
313	2	2	6	75	1	1	1	1	1	1	4	2	2	2	1	2	0	0	2	999	999	2	999	999	2	999	999	2	999	999	2	999	1	3	1	48	154	999	158	83	0	0	81	999	999	999	999	2	2
5810	1	1	5	64	1	1	3	3	1	1	2	4	4	3	1	2	3000	10000	3	999	5	1	30	999	2	999	999	2	999	999	1	999	3	2	0	52.6	152	82	156	85	0	0	72	1	999	1	1	2	2
3607	1	1	1	71	2	1	1	2	1	1	2	13	3	1	1	2	6000	0	3	999	40	1	40	999	2	999	999	2	999	999	2	999	2	1	0	55	152	74	100	73	0	0	58	1	1	2	2	2	2
1308	2	1	3	68	1	1	2	2	1	1	2	12	7	6	1	1	600	0	2	999	999	2	999	999	2	999	999	2	999	999	1	999	1	3	0	42.8	134	999	85	69	0	0	71	999	999	999	999	2	2
1805	2	1	3	70	2	1	1	1	1	1	4	4	7	7	1	1	600	0	2	999	999	2	999	999	2	999	999	2	999	999	2	999	1	3	0	55.1	140	999	92	67	0	0	67	999	999	999	999	2	2
1909	1	1	1	61	1	1	1	1	1	1	2	5	10	4	1	1	0	0	1	50	999	2	999	999	2	999	999	2	999	999	2	999	3	2	0	55	154	999	114	78	0	0	78	999	999	999	999	2	2
113	2	2	1	65	2	1	2	2	1	1	4	5	4	3	1	1	0	50000	2	999	999	2	999	999	2	999	999	2	999	999	2	999	1	3	1	51	139	999	99	79	0	0	71	999	999	999	999	2	2
1706	1	1	3	66	1	1	2	2	1	1	2	5	12	10	1	1	800	0	2	999	999	2	999	999	2	999	999	2	999	999	2	999	2	1	0	61	171	999	105	72	0	0	45	999	999	999	999	2	2
5912	1	1	6	75	1	1	2	2	1	1	2	4	3	3	1	2	750	0	1	60	999	1	50	999	2	999	999	2	999	999	2	999	3	2	0	47	162	61	137	72	0	0	53	2	5	1	1	2	2
107	1	1	1	60	1	1	3	3	1	1	2	7	4	4	1	2	800	50000	2	999	999	2	999	999	2	999	999	2	999	999	1	999	3	2	1	71.9	158	999	152	89	0	0	58	999	999	999	999	2	2
1810	1	1	3	73	1	1	2	2	1	1	2	5	2	2	1	1	700	0	2	999	999	2	999	999	2	999	999	2	999	999	2	999	1	3	0	46.7	161	999	83	65	0	0	72	999	999	999	999	1	2
708	1	1	6	82	1	1	1	1	1	1	2	3	7	4	3	2	800	0	2	999	999	3	999	10	2	999	999	2	999	999	3	10	3	2	0	42.2	142	999	147	75	0	0	65	999	999	999	999	2	2
4502	1	1	4	60	1	1	2	2	1	1	2	8	4	4	1	2	7000	0	3	999	30	3	999	30	2	999	999	2	999	999	2	999	1	3	0	53.7	165	76	109	71	0	0	63	2	4	1	1	2	2
910	1	1	5	63	1	2	3	3	3	3	2	3	4	3	1	2	1400	0	1	40	999	1	20	999	2	999	999	2	999	999	1	999	3	2	0	57	164	999	141	75	0	0	68	999	999	999	999	2	2
702	1	1	6	64	1	1	2	2	1	1	2	6	5	5	3	2	1000	0	1	30	999	2	999	999	2	999	999	2	999	999	1	999	3	2	0	64.2	170	999	107	79	0	0	69	999	999	999	999	2	2
2808	1	1	6	68	1	1	2	2	1	1	2	2	6	6	3	1	600	0	2	999	999	1	15	999	2	999	999	2	999	999	1	999	1	3	1	53.3	160	999	151	89	0	0	91	2	5	1	1	2	2
1604	1	1	3	65	1	1	2	2	1	1	4	6	4	4	1	1	800	0	2	999	999	2	999	999	2	999	999	2	999	999	2	999	3	2	0	50.5	146	999	139	68	0	0	60	999	999	999	999	2	2
6103	1	1	3	62	1	1	3	3	1	2	2	4	9	9	1	2	2000	600000	2	999	999	1	45	999	2	999	999	2	999	999	1	999	1	3	0	67.2	157	88	114	74	0	0	60	2	5	2	1	2	2
2304	1	1	1	71	1	1	1	1	1	1	2	8	10	8	1	1	700	0	2	999	999	2	999	999	2	999	999	2	999	999	1	999	2	1	1	56	152	999	150	82	0	0	82	999	999	999	999	2	2
3905	1	1	6	73	1	1	2	1	1	1	1	6	7	7	1	1	700	0	1	20	999	2	999	999	2	999	999	2	999	999	3	30	1	3	0	49.5	160	70	151	72	0	0	66	1	999	1	1	2	2
1508	2	2	1	68	1	1	1	1	1	1	4	1	3	3	4	1	0	0	2	999	999	2	999	999	2	999	999	2	999	999	2	999	1	3	1	44.3	151	999	141	72	0	0	90	999	999	999	999	2	2
2303	2	1	1	70	2	1	1	1	1	1	2	7	4	4	1	1	600	0	2	999	999	2	999	999	2	999	999	2	999	999	1	999	1	3	1	31.7	135	999	141	79	0	0	79	999	999	999	999	2	2
3207	2	1	4	68	1	1	2	2	1	1	4	5	6	6	1	6	2000	0	2	999	999	2	999	999	2	999	999	2	999	999	1	999	3	2	0	46.7	152	71	102	67	0	0	84	2	999	1	1	2	2
5605	1	1	2	64	1	1	1	1	1	1	2	6	6	1	1	2	600	0	3	999	20	1	30	999	2	999	999	2	999	999	2	999	1	3	0	54	160	60	143	86	0	0	70	1	999	1	1	2	2
5708	2	1	2	88	1	1	1	1	1	1	2	6	10	6	1	1	800	0	2	999	999	2	999	999	2	999	999	2	999	999	2	999	1	3	0	56.7	150	89	144	89	0	0	89	1	999	1	1	1	2
6113	1	1	3	76	1	1	1	1	1	1	1	11	9	9	1	2	6000	0	2	999	999	2	999	999	2	999	999	2	999	999	1	999	1	3	0	48.6	158	65	103	72	0	0	72	2	5	2	1	2	2
4309	1	1	6	72	1	1	1	1	1	1	2	7	6	5	1	2	600	0	2	999	999	2	999	999	2	999	999	2	999	999	2	999	1	3	1	66.3	155	101	105	67	0	0	88	2	4	1	2	2	2
1204	1	1	3	70	1	1	2	2	1	1	2	9	4	4	1	1	700	0	3	999	10	1	30	999	2	999	999	2	999	999	1	999	3	2	0	71.4	162	999	103	73	0	0	74	999	999	999	999	2	2
6101	1	1	3	85	1	1	1	1	1	1	2	7	11	5	1	1	700	0	2	999	999	2	999	999	2	999	999	2	999	999	2	999	1	3	0	55.8	157	73	158	88	0	0	84	1	999	1	1	2	2
5206	2	1	3	69	1	1	1	1	1	1	4	8	6	4	1	1	600	0	2	999	999	2	999	999	2	999	999	2	999	999	2	999	1	3	0	47.1	135	78	120	75	0	0	83	1	999	1	1	2	2
5705	2	1	2	74	1	1	1	1	1	1	2	8	8	6	1	1	700	0	2	999	999	2	999	999	2	999	999	2	999	999	2	999	1	3	1	36	140	68	146	76	0	0	75	1	999	1	1	2	2
5602	2	1	2	62	1	1	1	1	1	1	2	9	6	1	1	1	600	0	1	45	999	2	999	999	2	999	999	2	999	999	2	999	1	3	0	46	143	64	127	64	0	0	66	1	999	1	1	2	2
2105	1	1	5	76	2	1	3	3	1	1	2	3	5	5	3	4	1000	20000	1	50	999	3	999	15	2	999	999	2	999	999	1	999	3	2	0	49.4	162	999	112	75	0	0	64	999	999	999	999	2	2
2302	1	1	1	68	2	1	1	1	1	1	2	7	4	4	1	2	600	0	2	999	999	1	30	999	2	999	999	2	999	999	1	999	3	2	1	34.9	143	999	118	84	0	0	69	999	999	999	999	2	2
4210	2	1	6	72	1	1	1	1	1	1	4	1	6	5	4	1	700	0	2	999	999	3	999	50	2	999	999	2	999	999	2	999	1	3	1	47.4	143	80	151	84	0	0	68	2	4	1	1	2	2
5305	1	1	3	70	1	1	2	2	1	1	2	6	12	10	1	1	600	0	2	999	999	2	999	999	2	999	999	2	999	999	2	999	1	3	0	57	158	91	126	71	0	0	74	2	5	1	1	2	2
2906	1	1	5	64	1	1	2	2	1	1	2	9	4	4	1	1	800	0	3	999	5	2	999	999	2	999	999	2	999	999	1	999	3	2	0	47.3	156	999	111	70	0	0	58	2	5	1	2	2	2
5005	2	1	3	62	1	1	1	1	1	1	4	4	4	2	1	1	600	0	2	999	999	2	999	999	2	999	999	2	999	999	1	999	1	3	0	40.8	143	69	124	81	0	0	61	1	999	1	1	2	2
805	1	1	5	80	2	1	2	2	2	1	1	2	0	0	4	1	500	0	1	60	999	1	50	999	3	999	10	3	999	5	1	999	1	3	0	46	162	999	136	80	0	0	64	999	999	999	999	2	2
4407	2	1	4	62	1	3	3	1	1	1	3	8	7	1	1	2	9000	0	2	999	999	2	999	999	2	999	999	2	999	999	2	999	3	2	0	44.9	151	68	112	63	0	0	57	2	4	1	1	2	2
5709	1	1	2	88	1	1	1	1	1	1	2	6	10	6	1	1	800	0	3	999	60	3	999	60	2	999	999	2	999	999	2	999	1	3	0	55.4	150	78	159	74	0	0	69	1	999	1	1	1	2
4411	1	1	4	65	1	1	1	1	1	1	1	1	0	0	4	1	600	0	1	30	999	1	30	999	2	999	999	2	999	999	1	999	1	3	0	51	137	76	130	84	0	0	65	1	1	1	1	2	2
2613	2	1	2	77	1	1	1	1	1	1	4	3	0	0	2	2	700	0	2	999	999	2	999	999	2	999	999	2	999	999	1	999	3	2	0	51.1	148	999	123	84	0	0	81	2	5	1	2	2	2
3312	1	1	2	70	2	1	1	1	1	1	2	13	8	7	1	1	700	0	3	999	30	2	999	999	2	999	999	2	999	999	1	999	1	3	0	52.4	160	76	131	89	0	0	106	2	5	1	1	2	2
4304	1	1	6	84	1	1	1	1	1	1	2	7	6	3	1	1	800	0	3	999	20	3	999	20	2	999	999	2	999	999	3	30	1	3	1	92	160	109	125	52	0	0	77	2	4	2	2	2	2
4601	1	1	5	69	1	2	3	3	3	3	2	3	3	3	1	4	2000	82000	1	30	999	1	30	999	2	999	999	2	999	999	1	999	3	2	0	64.5	170	75	108	68	0	0	74	1	999	1	1	2	2
4808	2	1	4	73	1	1	2	2	1	1	4	2	2	2	1	1	700	0	2	999	999	2	999	999	2	999	999	2	999	999	2	999	1	3	0	38.9	139	69	133	66	0	0	65	1	999	1	1	2	2
3705	1	1	5	62	1	1	3	3	1	1	2	6	2	2	3	2	2500	10000	3	999	20	1	50	999	2	999	999	2	999	999	1	999	1	3	0	64.5	164	71	150	83	0	0	58	1	4	1	1	2	2
2107	1	1	5	70	1	2	1	1	1	1	2	4	4	4	1	1	700	0	2	999	999	2	999	999	2	999	999	2	999	999	2	999	3	3	0	65.6	154	999	103	83	0	0	71	999	999	999	999	2	2
4302	2	1	6	81	1	1	1	1	1	1	4	2	7	5	1	1	700	0	2	999	999	2	999	999	2	999	999	2	999	999	2	999	1	3	1	42	137	63	117	68	0	0	90	2	4	1	2	2	2
2910	1	1	5	64	1	1	2	3	1	1	2	2	3	3	3	2	800	0	3	999	30	1	10	999	2	999	999	2	999	999	1	999	3	2	1	50.8	162	999	89	76	0	0	81	2	5	1	2	2	2
1314	2	1	3	69	1	1	2	2	1	1	4	8	4	4	1	1	600	0	2	999	999	2	999	999	2	999	999	2	999	999	2	999	3	2	0	52.4	145	999	134	70	0	0	79	999	999	999	999	2	2
4311	2	1	6	87	1	1	1	1	1	1	2	5	14	5	1	1	800	0	2	999	999	2	999	999	2	999	999	2	999	999	1	999	1	3	1	46	142	73	126	67	0	0	89	1	1	1	1	2	2
1305	1	1	3	67	1	2	3	3	2	2	2	7	8	8	1	2	2000	0	3	999	45	1	45	999	2	999	999	2	999	999	1	999	3	2	0	64.6	155	999	141	87	0	0	66	999	999	999	999	2	2
1312	2	1	3	61	1	1	2	2	1	1	4	10	8	1	1	1	600	0	2	999	999	2	999	999	2	999	999	2	999	999	2	999	2	1	0	53.8	149	999	110	67	0	0	72	999	999	999	999	2	2
5802	2	1	5	73	1	1	3	3	1	1	2	2	7	4	3	1	700	0	1	50	999	2	999	999	2	999	999	2	999	999	1	999	1	3	1	34.7	148	67	127	73	0	0	79	1	999	1	1	2	2
5910	2	1	6	73	1	1	1	1	1	1	1	4	0	0	1	1	700	0	2	999	999	2	999	999	2	999	999	2	999	999	2	999	3	2	0	46	145	65	90	74	0	0	73	2	5	1	1	2	2
6114	2	1	3	77	2	1	1	1	1	1	2	11	3	3	1	1	700	100000	2	999	999	2	999	999	2	999	999	2	999	999	2	999	2	1	0	39.6	148	72	146	65	0	0	82	1	999	1	1	2	2
1111	2	1	3	98	1	1	1	1	1	1	2	10	8	6	1	1	900	0	2	999	999	2	999	999	2	999	999	2	999	999	1	999	1	3	0	46.6	148	999	132	74	0	0	74	999	999	999	999	1	2
4410	2	1	4	66	2	1	1	1	1	1	2	2	2	2	3	2	2000	0	1	10	999	2	999	999	2	999	999	2	999	999	1	999	3	2	0	38.5	139	71	132	59	0	0	68	2	4	1	1	2	2
2104	1	1	5	82	2	1	2	2	1	1	2	5	7	6	1	2	1200	0	1	50	999	3	999	10	2	999	999	2	999	999	1	999	3	2	1	61.2	151	999	145	79	0	0	59	999	999	999	999	2	2
6105	1	1	3	78	2	1	3	3	1	1	2	13	3	3	1	1	700	100000	2	999	999	2	999	999	2	999	999	2	999	999	3	20	2	1	1	58.2	167	70	132	77	0	0	71	1	999	1	1	2	2
2512	1	1	5	75	2	1	2	2	1	1	2	5	7	5	1	1	700	0	3	999	50	3	999	20	2	999	999	2	999	999	2	999	1	3	0	45.5	155	999	122	78	0	0	65	999	999	999	999	2	2
5002	1	1	3	64	1	1	2	2	1	1	2	14	8	5	1	1	2000	0	2	999	999	2	999	999	2	999	999	2	999	999	3	20	3	2	0	45.5	154	73	86	67	0	0	71	2	5	1	1	2	2
4612	1	1	5	66	1	1	3	3	1	1	2	5	3	2	1	1	600	0	3	999	4	3	999	4	2	999	999	2	999	999	1	999	1	3	0	55	153	71	111	62	0	0	60	2	5	2	1	2	2
3601	1	1	1	60	2	1	2	2	1	1	2	3	1	1	1	2	5000	40000	3	999	50	3	999	40	2	999	999	2	999	999	3	40	3	2	0	50	165	61	100	80	0	0	87	2	999	1	1	2	2
2501	1	1	5	68	1	2	3	3	2	2	2	6	4	4	1	4	600	0	3	999	2	2	999	999	2	999	999	2	999	999	2	999	1	3	0	47.6	150	999	132	68	0	0	64	999	999	999	999	2	2
610	1	1	2	80	1	1	2	2	1	1	2	3	4	1	3	1	800	0	2	999	999	2	999	999	2	999	999	2	999	999	2	999	2	1	0	50.6	151	999	111	83	0	0	66	999	999	999	999	2	2
5608	2	1	2	67	1	1	1	1	1	1	2	3	5	4	1	2	600	0	1	30	999	2	999	999	2	999	999	2	999	999	2	999	1	3	0	58	142	75	133	68	0	0	68	1	999	1	1	2	2
3706	1	1	5	64	1	1	3	3	1	1	4	4	1	1	1	2	600	0	3	999	20	2	999	999	2	999	999	2	999	999	1	999	3	2	0	55.8	156	77	127	76	0	0	54	2	4	1	1	2	2
5201	1	1	3	64	1	1	2	1	1	1	2	4	12	10	1	2	1400	0	2	999	999	3	999	20	2	999	999	2	999	999	1	999	1	3	1	55.8	159	94	129	80	0	0	84	1	999	1	1	1	2
5106	1	1	4	75	1	1	3	3	1	1	2	3	6	5	3	2	1500	40000	3	999	50	3	999	50	2	999	999	2	999	999	3	25	2	1	0	41.6	160	63	122	66	0	0	79	2	5	1	2	2	2
312	2	2	6	65	1	1	1	1	1	1	4	3	6	3	1	1	0	0	2	999	999	2	999	999	2	999	999	2	999	999	2	999	1	3	0	51.6	145	999	94	87	0	0	67	999	999	999	999	2	2
3213	2	1	4	63	1	1	2	2	1	1	2	3	3	3	1	2	1700	0	2	999	999	2	999	999	2	999	999	2	999	999	2	999	3	2	0	38.3	132	68	128	78	0	0	76	1	999	1	1	2	2
3609	1	1	1	75	2	1	1	1	1	1	2	8	18	16	1	1	700	0	3	999	20	3	999	30	3	999	5	1	30	999	3	30	1	3	1	55	152	70	110	72	0	0	59	2	4	1	1	2	2
5213	1	1	3	77	2	1	2	2	1	1	2	5	1	0	1	2	700	0	2	999	999	3	999	999	2	999	999	2	999	999	1	999	3	2	0	55.3	163	76	120	72	0	0	61	1	999	1	1	2	2
402	2	1	6	68	1	1	2	2	1	1	2	7	4	3	3	2	700	0	2	999	999	2	999	999	2	999	999	2	999	999	2	999	1	3	0	46.9	152	999	108	81	0	0	54	999	999	999	999	2	2
5701	2	1	2	83	2	1	1	1	1	1	4	4	6	2	1	1	800	0	2	999	999	2	999	999	2	999	999	2	999	999	2	999	1	3	0	42	150	70	125	66	0	0	72	1	999	1	1	1	2
1213	1	1	3	74	1	1	2	2	1	1	2	7	8	5	1	1	700	0	3	999	40	2	999	999	3	999	5	2	999	999	1	999	1	3	0	43.2	153	999	105	72	0	0	93	999	999	999	999	1	2
2402	1	1	2	62	2	1	1	1	1	1	2	3	3	3	1	1	600	0	1	52	999	2	999	999	2	999	999	2	999	999	1	999	1	3	0	40.5	155	999	142	81	0	0	81	999	999	999	999	2	2
5112	2	1	4	62	1	1	3	3	1	1	2	2	8	8	3	2	1000	170000	2	999	999	2	999	999	2	999	999	2	999	999	2	999	1	3	0	51.2	160	80	148	74	0	0	56	1	5	1	1	2	2
5410	1	1	6	76	1	1	2	2	1	1	4	9	9	7	1	1	700	0	1	50	999	3	999	50	2	999	999	2	999	999	1	999	1	3	0	41.8	157	57	128	63	0	0	56	1	999	1	1	2	2
4113	1	1	1	64	2	2	3	3	3	2	2	5	4	4	1	2	600	0	3	999	10	1	5	999	3	999	4	2	999	999	1	999	3	2	0	56.1	155	80.5	98	62	0	0	59	2	4	1	2	2	2
4507	2	1	4	87	2	1	1	1	1	1	4	5	6	5	1	1	0	0	3	999	20	2	999	999	3	999	3	2	999	999	1	999	1	3	0	43	143	72	146	87	0	0	88	2	4	1	1	2	2
4404	1	1	4	65	2	1	2	2	1	1	2	2	4	4	3	1	600	0	1	60	999	1	40	999	2	999	999	2	999	999	1	999	1	3	0	49.2	166	71	81	71	0	0	84	2	3	1	1	2	2
905	1	1	5	69	1	1	3	3	2	2	2	3	2	2	3	2	600	0	2	999	999	2	999	999	2	999	999	2	999	999	1	999	2	1	0	56	160	999	117	67	0	0	94	999	999	999	999	2	2
1807	2	1	3	64	1	1	1	2	1	1	2	21	10	8	1	2	800	0	2	999	999	2	999	999	2	999	999	2	999	999	1	999	1	3	0	57.5	152	999	115	82	0	0	70	999	999	999	999	2	2
3309	1	1	2	65	2	1	1	1	1	1	2	4	4	4	1	2	1800	20000	3	999	10	3	999	10	2	999	999	2	999	999	2	999	3	2	0	46.3	160	68	129	64	0	0	63	1	999	1	2	2	2
2503	2	1	5	68	1	1	3	3	1	1	4	2	5	3	1	2	600	0	2	999	999	2	999	999	2	999	999	2	999	999	1	999	3	2	0	45.2	162	999	141	80	0	0	76	999	999	999	999	2	2
4710	1	1	5	64	1	1	3	3	1	1	2	2	4	3	3	2	3000	50000	1	25	999	2	999	999	2	999	999	2	999	999	1	3	3	2	0	52.5	161	66	99	66	0	0	77	1	999	1	1	2	2
4307	2	2	6	70	1	1	1	1	1	1	4	13	7	5	1	1	0	0	2	999	999	3	999	10	2	999	999	2	999	999	2	999	1	3	1	56.9	153	76	117	79	0	0	72	2	4	2	2	2	2
3809	2	1	1	72	1	1	1	1	1	1	4	8	7	4	1	1	700	150000	1	32	999	2	999	999	2	999	999	2	999	999	2	999	1	3	1	38	150	66	132	78	0	0	76	1	999	1	1	2	2
4209	2	1	6	65	1	1	1	1	1	1	2	6	9	8	1	1	600	0	2	999	999	2	999	999	2	999	999	2	999	999	1	999	3	2	1	56.3	150	84	143	72	0	0	72	2	4	1	1	2	2
6009	1	1	3	76	1	1	2	2	1	1	2	7	9	8	1	2	3000	50000	2	999	999	2	999	999	2	999	999	2	999	999	2	999	3	2	0	66	162	92.5	150	77	0	0	72	1	999	1	1	2	2
813	1	1	5	69	2	2	2	3	3	2	2	5	3	3	1	1	600	0	2	999	999	2	999	999	2	999	999	2	999	999	2	999	1	3	0	47	163	999	137	65	0	0	64	999	999	999	999	2	2
3304	1	1	2	81	2	1	1	1	1	1	2	9	7	5	1	1	1600	0	3	999	30	3	999	60	2	999	999	2	999	999	1	999	1	3	0	55	157	73	120	69	0	0	63	2	5	1	1	2	2
1106	2	1	3	100	1	1	1	1	1	1	4	6	1	1	1	1	1500	0	1	20	999	2	999	999	2	999	999	2	999	999	2	999	1	3	0	32.6	140	999	111	73	0	0	82	999	999	999	999	1	2
3811	2	1	1	83	1	1	1	1	1	1	4	7	12	8	1	1	800	0	2	999	999	2	999	999	2	999	999	2	999	999	2	999	1	3	0	47.8	145	85	107	61	0	0	75	1	1	1	2	2	2
1602	1	1	3	76	2	1	3	3	1	1	2	2	4	2	3	1	1700	0	2	999	999	2	999	999	2	999	999	2	999	999	2	999	3	2	0	55.4	154	999	88	62	0	0	84	999	999	999	999	2	2
5703	1	1	2	67	1	1	1	1	1	1	2	3	7	2	3	2	600	0	2	999	999	2	999	999	2	999	999	2	999	999	1	999	1	3	0	38.8	150	61	120	73	0	0	61	1	999	1	1	2	2
3107	2	1	4	75	1	1	2	2	1	1	2	3	3	3	1	6	3000	0	1	30	999	2	999	999	2	999	999	2	999	999	1	999	3	2	0	34.6	140	63	131	74	0	0	67	1	999	1	1	2	2
4101	2	1	1	68	2	1	1	1	1	1	2	7	2	2	3	2	6000	0	2	999	999	2	999	999	2	999	999	2	999	999	2	999	3	2	0	56	145	93	114	64	0	0	69	1	999	1	1	2	2
2308	2	2	1	71	1	1	1	1	1	1	4	7	11	5	1	1	0	0	2	999	999	2	999	999	2	999	999	2	999	999	1	999	1	3	1	42.5	134	999	84	67	0	0	65	999	999	999	999	2	2
4405	2	1	4	64	2	1	2	2	1	1	2	2	3	3	3	4	600	0	2	999	999	2	999	999	2	999	999	2	999	999	2	999	3	2	1	46.4	153	73	90	67	0	0	69	2	4	1	1	2	2
3210	2	1	4	66	1	1	2	2	1	1	2	8	9	8	1	2	1700	0	2	999	999	2	999	999	2	999	999	2	999	999	2	999	3	2	0	30.2	150	50	105	65	0	0	52	2	5	1	1	2	2
4213	2	1	6	71	2	2	1	1	1	1	3	1	12	9	4	1	600	0	2	999	999	3	999	999	2	999	999	2	999	999	2	999	1	3	1	36.7	139	65	122	78	0	0	70	2	4	1	1	2	2
1304	2	1	3	61	1	1	2	2	1	1	2	6	6	2	1	2	2600	10000	2	999	999	2	999	999	2	999	999	2	999	999	1	999	3	2	0	48.5	136	999	93	78	0	0	56	999	999	999	999	2	2
2602	1	1	2	62	1	1	1	1	1	1	2	4	1	1	1	1	600	40000	2	999	999	2	999	999	2	999	999	2	999	999	1	999	1	3	1	51.7	157	999	127	69	0	0	90	2	5	2	1	2	2
4713	1	1	5	62	1	1	3	3	2	2	2	5	3	3	3	4	1000	150000	1	50	999	1	40	999	2	999	999	2	999	999	3	45	1	3	0	43.4	160	65	117	74	0	0	77	1	999	1	1	2	2
3606	2	1	1	78	2	1	1	1	1	1	2	16	6	3	3	1	700	0	2	999	999	2	999	999	2	999	999	2	999	999	3	10	1	3	1	34.3	148	57	129	84	0	0	82	2	4	1	2	2	2
5006	2	1	3	79	1	1	1	1	1	1	4	10	0	0	1	2	0	0	2	999	999	2	999	999	2	999	999	2	999	999	2	999	3	2	0	45.4	131	75	76	51	0	0	69	1	999	1	1	2	2
4408	2	1	4	60	2	1	2	2	1	1	2	2	1	1	3	1	600	0	1	10	999	2	999	999	3	999	20	2	999	999	2	999	1	3	0	42.5	144	76	104	67	0	0	72	1	999	1	1	2	2
3308	2	1	2	60	2	1	1	1	1	1	2	4	6	4	3	2	800	20000	2	999	999	2	999	999	2	999	999	2	999	999	1	999	3	2	0	50.3	150	78	100	77	0	0	69	1	999	1	1	2	2
4914	1	1	4	76	1	2	3	3	2	2	2	7	9	6	1	1	700	0	3	999	50	1	40	999	2	999	999	2	999	999	1	999	1	3	0	58	160	90	119	81	0	0	87	1	999	1	1	2	2
1904	1	1	1	61	1	1	1	1	1	1	2	9	8	4	1	2	800	0	1	45	999	1	10	999	1	999	999	1	999	999	1	999	3	2	0	52.8	153	999	115	69	0	0	82	999	999	999	999	2	2
2413	2	2	2	60	2	1	1	1	1	1	2	5	4	1	1	4	5000	10000	2	999	999	2	999	999	2	999	999	2	999	999	2	999	3	2	0	42.4	145	999	110	73	0	0	80	999	999	999	999	2	2
3110	2	1	4	72	1	1	1	1	1	1	4	6	2	2	1	6	2000	0	3	999	30	2	999	999	2	999	999	2	999	999	1	999	3	2	0	51	146	78	136	73	0	0	60	2	5	1	1	2	2
1013	2	2	1	85	2	1	1	1	1	1	4	2	4	3	1	1	0	0	2	999	999	2	999	999	2	999	999	2	999	999	2	999	1	3	1	29.3	129	999	117	70	0	0	69	999	999	999	999	1	2
4704	2	1	5	60	1	2	3	3	2	3	2	5	3	3	1	2	2500	0	1	30	999	2	999	999	2	999	999	2	999	999	2	999	2	1	0	42.7	148	75	106	88	0	0	81	1	999	1	1	2	2
2403	1	1	2	66	2	1	1	1	1	1	2	5	8	3	1	1	0	0	3	999	8	3	999	8	2	999	999	2	999	999	1	999	3	2	0	60.1	161	999	148	85	0	0	85	999	999	999	999	2	2
3812	2	1	1	73	1	1	1	1	1	1	4	5	8	1	1	1	700	200000	2	999	999	2	999	999	2	999	999	2	999	999	2	999	2	1	1	52.4	155	83	138	70	0	0	93	2	4	2	1	2	2
4105	2	1	1	80	2	1	1	1	1	1	4	5	5	5	1	1	700	0	2	999	999	2	999	999	2	999	999	2	999	999	2	999	1	3	1	46	130	85	109	79	0	0	90	1	999	1	2	2	2
5307	1	1	3	66	1	1	2	2	1	1	2	6	6	6	1	2	2000	60000	2	999	999	2	999	999	2	999	999	2	999	999	2	999	3	2	0	49.8	154	77	126	69	0	0	79	1	999	1	1	2	2
2010	2	1	6	67	1	1	1	1	1	1	4	1	0	0	1	1	600	0	2	999	999	2	999	999	2	999	999	2	999	999	2	999	1	3	1	48.5	143	999	96	66	0	0	56	999	999	999	999	2	2
5512	1	1	2	67	1	1	1	1	1	1	2	5	2	2	3	1	600	0	1	20	999	2	999	999	2	999	999	2	999	999	2	999	1	3	0	41.2	154	58	97	77	0	0	58	2	3	1	1	2	2
5312	1	1	3	70	1	1	2	2	1	1	2	2	9	3	3	2	1400	0	2	999	999	2	999	999	2	999	999	2	999	999	2	999	1	3	0	51.1	164	73.5	96	61	0	0	67	1	999	1	1	2	2
4111	2	1	1	78	2	1	1	1	1	1	2	7	3	2	1	1	700	0	2	999	999	2	999	999	2	999	999	2	999	999	2	999	1	3	1	44.3	144	80	108	63	0	0	94	1	4	1	2	2	2
4110	1	1	1	71	2	1	1	2	1	1	2	7	3	3	3	2	600	0	2	999	999	2	999	999	2	999	999	2	999	999	2	999	3	2	1	59.1	145	88	119	80	0	0	80	2	4	1	2	2	2
6005	2	1	3	60	1	1	1	1	1	1	2	2	9	7	3	2	600	0	2	999	999	2	999	999	2	999	999	2	999	999	2	999	1	3	0	47.8	148	75	127	86	0	0	71	2	5	1	1	2	2
3003	1	2	1	74	2	1	1	1	1	1	2	5	5	5	1	1	0	0	1	50	999	2	999	999	2	999	999	2	999	999	1	999	1	3	0	43.4	160	60	96	62	0	0	51	2	5	1	1	2	2
5509	1	1	2	70	1	1	1	1	1	1	2	3	5	4	1	1	600	0	1	50	999	2	999	999	2	999	999	2	999	999	2	999	1	3	0	65	167	78	147	77	0	0	58	1	999	1	1	2	2
2108	1	1	5	72	2	1	3	3	1	1	2	3	7	3	1	1	700	0	1	40	999	1	40	999	3	999	1	2	999	999	1	999	2	1	0	40.2	160	999	110	71	0	0	80	999	999	999	999	2	2
4001	1	1	2	62	2	1	2	2	1	1	2	2	5	2	3	1	2000	0	3	999	10	3	999	20	2	999	999	2	999	999	3	999	3	2	0	57.3	147	87	125	81	0	0	68	2	5	1	1	2	2
4104	2	1	1	70	2	1	1	1	1	1	2	3	1	1	3	4	600	0	2	999	999	2	999	999	2	999	999	2	999	999	2	999	2	1	0	55.2	150	87	109	78	0	0	101	1	999	1	2	2	2
913	2	1	5	62	2	2	3	3	3	1	4	9	5	4	1	1	600	0	2	999	999	2	999	999	2	999	999	2	999	999	2	999	2	1	0	54	154	999	112	80	0	0	76	999	999	999	999	2	2
3206	2	1	4	87	1	1	2	2	1	1	4	6	5	4	1	1	800	0	2	999	999	2	999	999	2	999	999	2	999	999	2	999	1	3	0	41.4	147	76	134	73	0	0	78	1	999	1	1	1	2
3810	2	1	1	65	2	1	1	1	1	1	2	8	4	3	1	2	600	0	2	999	999	1	40	999	2	999	999	2	999	999	2	999	2	1	1	57	150	75	94	68	0	0	72	1	4	1	2	2	2
3113	1	1	4	60	1	1	2	2	1	1	2	3	3	3	1	6	5000	0	1	30	999	2	999	999	1	30	999	1	20	999	2	999	3	2	0	36.7	147	60	135	75	0	0	84	1	999	1	1	2	2
5313	1	1	3	73	1	1	2	2	1	1	2	3	8	6	1	2	1400	0	3	999	30	2	999	999	2	999	999	2	999	999	2	999	3	2	0	57.4	165	80	119	72	0	0	71	1	999	1	1	2	2
2309	1	1	1	69	1	1	1	1	1	1	2	2	5	2	3	1	0	0	2	999	999	2	999	999	2	999	999	2	999	999	1	999	1	3	1	37.7	155	999	156	79	0	0	80	999	999	999	999	2	2
2407	2	1	2	70	2	1	1	1	1	1	2	2	9	6	3	1	700	0	3	999	999	2	999	999	2	999	999	2	999	999	2	999	1	3	0	42.8	146	999	121	66	0	0	80	999	999	999	999	2	2
3109	2	1	4	64	1	1	2	2	1	1	4	2	3	2	1	6	4000	0	3	999	10	2	999	999	2	999	999	2	999	999	1	999	3	2	0	41	140	68	133	73	0	0	62	1	999	1	1	2	2
6109	1	1	3	76	1	1	1	1	1	1	2	10	10	8	1	1	700	0	2	999	999	2	999	999	2	999	999	2	999	999	1	999	1	3	0	63.2	159	82.5	129	65	0	0	48	1	999	1	1	2	2
6006	1	1	3	70	1	1	2	2	1	1	2	6	7	4	1	1	600	0	2	25	999	3	999	15	1	25	999	2	999	999	1	999	1	3	0	40.9	152	58	91	56	0	0	80	1	999	1	1	2	2
6004	2	1	3	60	1	1	1	1	1	1	4	7	6	3	1	2	600	0	2	999	999	2	999	999	2	999	999	2	999	999	1	999	1	3	0	44.5	144	71	98	83	0	0	60	2	5	1	1	2	2
1613	2	1	3	70	1	1	2	2	1	1	4	12	6	6	1	2	2000	0	3	999	10	2	999	999	2	999	999	2	999	999	1	999	3	2	0	40.8	140	999	110	72	0	0	64	999	999	999	999	2	2
5202	1	1	3	67	1	1	2	2	1	1	2	6	10	10	1	1	600	0	2	999	999	2	999	999	2	999	999	2	999	999	3	3	3	2	0	65.6	165	87	107	71	0	0	87	2	5	1	1	2	2
5409	2	1	2	69	1	1	2	2	1	1	4	7	7	7	1	1	600	0	2	999	999	2	999	999	2	999	999	2	999	999	1	999	1	3	0	35	138	61	107	63	0	0	75	1	999	1	1	2	2
5212	1	1	3	65	1	1	2	2	1	1	2	6	8	8	1	1	1400	0	1	5	999	2	999	999	2	999	999	2	999	999	1	999	1	3	0	47.5	153	81.5	135	76	0	0	73	1	999	1	1	1	2
303	1	1	6	80	1	1	2	2	1	1	2	10	6	6	3	2	4000	50000	1	10	999	1	10	999	2	999	999	2	999	999	2	999	2	1	0	45.6	161	999	123	87	0	0	54	999	999	999	999	2	2
5603	1	1	2	67	1	1	2	2	1	1	4	2	2	2	2	1	600	0	3	999	20	3	999	15	2	999	999	2	999	999	3	20	1	3	1	40	160	61	127	67	0	0	80	1	999	1	2	2	2
108	2	1	1	79	1	1	1	2	1	1	4	9	7	7	1	1	0	700	1	999	999	1	999	999	1	999	999	1	999	999	1	999	1	3	1	46.3	152	999	125	71	0	0	78	999	999	999	999	2	2
3310	1	1	2	75	2	1	1	1	1	1	2	3	6	4	3	1	700	0	3	999	1.5	2	999	999	2	999	999	2	999	999	1	999	1	3	0	49.4	150	68	133	74	0	0	58	2	5	1	1	2	2
1010	1	1	1	60	2	1	1	1	1	1	4	1	4	0	4	1	600	0	1	45	999	3	999	40	3	999	10	1	999	999	1	999	1	3	0	43	157	999	119	71	0	0	76	999	999	999	999	2	2
6008	1	1	3	68	1	1	2	2	1	1	2	3	7	7	1	1	600	0	2	999	999	2	999	999	2	999	999	2	999	999	1	999	3	2	0	46.2	160	70	113	73	0	0	58	1	999	1	1	1	2
3813	1	1	1	62	1	1	2	2	1	1	2	8	9	8	1	2	600	0	3	999	30	3	999	40	3	999	20	2	999	999	1	999	3	2	1	54.5	152	78	146	70	0	0	89	1	1	1	1	2	2
5803	1	1	5	79	1	1	3	3	1	1	2	2	4	4	3	1	1500	0	3	999	40	3	999	40	2	999	999	2	999	999	1	999	1	3	0	50.7	157	75	124	70	0	0	70	2	5	1	1	1	2
4009	1	1	2	70	2	1	2	2	1	1	2	9	4	4	1	1	600	0	2	999	999	2	999	999	2	999	999	2	999	999	2	999	2	1	0	66	152	93	152	87	0	0	78	1	999	1	2	2	2
1910	1	2	1	77	1	1	1	1	1	1	4	6	7	3	1	1	0	0	2	999	999	2	999	999	2	999	999	2	999	999	1	999	1	3	1	47.5	156	999	121	84	0	0	78	999	999	999	999	2	2
4801	1	1	4	62	1	1	3	3	1	1	2	8	6	5	1	2	700	300000	3	999	4	1	40	999	2	999	999	2	999	999	2	999	1	3	0	46	151	66	132	80	0	0	55	2	999	1	1	2	2
2301	1	1	1	66	2	1	1	1	1	1	4	7	6	3	1	1	600	0	2	999	999	2	999	999	2	999	999	2	999	999	2	999	1	3	1	44.5	150	999	125	80	0	0	71	999	999	999	999	2	2
4003	1	1	2	61	2	2	2	2	2	2	2	2	2	2	3	2	5000	17000	1	50	999	3	999	6	2	999	999	2	999	999	3	999	1	3	0	61.7	156	84	150	66	0	0	81	1	999	1	1	2	2
3702	2	1	5	73	1	1	3	3	1	1	2	2	3	3	3	1	600	0	1	50	999	2	999	999	2	999	999	2	999	999	1	999	2	1	0	41.9	148	60	136	68	0	0	57	2	2	2	1	2	2
3908	2	1	6	73	1	1	1	1	1	1	2	2	5	4	3	1	700	0	2	999	999	2	999	999	2	999	999	2	999	999	2	999	1	3	1	39.4	150	76	125	66	0	0	79	999	999	999	999	2	2
3704	2	1	5	65	1	1	3	3	1	1	1	6	4	2	1	2	1300	0	3	999	40	2	999	999	2	999	999	2	999	999	2	999	3	2	0	38.1	143	58	90	48	0	0	59	2	4	1	2	2	2
806	2	1	5	89	1	1	2	2	1	1	4	7	4	2	1	1	700	0	2	999	999	2	999	999	2	999	999	2	999	999	3	10	1	3	1	37.1	142	999	122	67	0	0	68	999	999	999	999	2	2
2505	1	1	5	65	1	1	3	3	2	1	2	6	2	2	1	2	600	0	3	999	7	1	10	999	2	999	999	2	999	999	1	999	3	2	0	46	150	999	132	85	0	0	70	999	999	999	999	2	2
5207	2	1	3	64	1	1	1	1	1	1	2	6	8	7	1	1	600	0	2	999	999	2	999	999	2	999	999	2	999	999	2	999	2	1	0	62.8	163	90	151	84	0	0	77	1	999	1	1	2	2
5311	2	1	3	61	1	1	2	2	1	1	2	2	12	9	3	1	0	0	2	999	999	2	999	999	2	999	999	2	999	999	2	999	1	3	0	56.9	145	99.5	136	85	0	0	61	2	5	1	1	2	2
2007	1	1	6	64	1	1	1	2	1	1	2	4	6	4	1	1	600	0	1	50	999	1	20	999	2	999	999	2	999	999	1	999	3	2	0	53.8	160	999	114	71	0	0	58	999	999	999	999	2	2
909	1	1	5	68	1	1	3	3	2	2	2	2	3	3	3	1	600	0	2	999	999	1	40	999	2	999	999	2	999	999	1	999	2	1	0	63	160	999	145	86	0	0	92	999	999	999	999	2	2
6108	2	1	3	68	1	1	1	1	1	1	2	11	14	14	1	2	600	0	2	999	999	2	999	999	2	999	999	2	999	999	2	999	2	1	0	49.5	150	68	96	74	0	0	70	2	5	1	1	2	2
3815	2	1	1	78	1	1	1	1	1	1	4	4	11	7	1	1	700	0	2	999	999	2	999	999	2	999	999	2	999	999	2	999	1	3	0	40.5	146	60	155	77	0	0	85	1	2	1	2	2	2
5907	2	1	6	69	2	1	2	2	1	1	4	3	4	3	1	1	600	0	2	999	999	3	999	3	2	999	999	2	999	999	2	999	3	2	1	39.5	142	67	134	78	0	0	72	2	5	1	1	2	2
4102	2	1	1	64	2	1	1	2	1	1	4	3	2	3	1	2	600	0	2	999	999	2	999	999	2	999	999	2	999	999	2	999	3	2	0	53.1	145	85	109	70	0	0	78	1	999	1	1	2	2
4903	1	1	4	65	1	1	3	3	1	1	2	11	5	5	1	2	2000	2000	1	35	999	1	25	999	2	999	999	2	999	999	1	999	1	3	0	55.2	160	74	136	85	0	0	82	2	5	1	1	2	2
4501	1	1	4	84	2	1	1	1	1	1	2	5	15	15	1	1	1600	0	3	999	16	2	999	999	3	999	20	2	999	999	1	999	3	2	0	46	151	68	153	63	0	0	67	1	999	1	1	2	2
3801	2	1	1	62	1	1	3	3	1	1	3	6	1	1	1	1	600	0	2	999	999	2	999	999	2	999	999	2	999	999	2	999	3	2	0	63.8	150	89	126	84	0	0	72	1	999	1	1	2	2
4103	1	1	1	72	2	1	2	2	1	1	4	6	5	3	1	2	700	0	3	999	10	3	999	10	3	999	15	2	999	999	1	999	3	2	1	62.6	155	95	102	65	0	0	80	2	4	1	1	2	2
3405	2	1	1	64	2	1	1	1	1	1	2	6	5	5	1	1	600	0	2	999	999	2	999	999	2	999	999	2	999	999	1	999	1	3	1	55	145	76	133	77	0	0	80	2	5	1	1	2	2
4412	2	1	4	67	2	1	2	2	1	1	2	3	5	5	1	2	600	0	2	999	999	2	999	999	2	999	999	2	999	999	2	999	3	2	0	44.7	152	79	92	67	0	0	62	2	4	1	1	2	2
4109	2	1	2	60	2	1	1	2	1	1	4	7	6	6	1	2	600	0	2	999	999	2	999	999	2	999	999	2	999	999	2	999	1	3	1	60.9	165	86	124	72	0	0	55	2	999	1	1	2	2
3913	2	1	6	73	1	1	1	1	1	1	2	1	4	4	4	1	600	0	2	999	999	2	999	999	2	999	999	2	999	999	2	999	1	3	1	58.3	152	93.5	159	77	0	0	93	999	999	999	999	2	2
1006	2	1	1	61	2	1	2	2	1	1	2	2	8	3	4	3	0	0	2	999	999	2	999	999	2	999	999	2	999	999	1	999	3	2	0	57	151	999	126	75	0	0	85	999	999	999	999	2	2
2701	2	1	2	60	1	1	1	1	1	1	2	3	0	0	3	1	600	3000	2	999	999	2	999	999	2	999	999	2	999	999	1	999	1	3	1	38.8	150	999	108	64	0	0	67	2	5	2	2	2	2
102	2	1	1	65	1	1	1	1	1	1	2	4	6	2	1	1	0	0	1	999	999	1	999	999	1	999	999	1	999	999	2	999	3	2	0	45.6	134	999	108	87	0	0	69	999	999	999	999	2	2
4902	1	1	4	64	1	1	3	3	1	1	2	12	7	7	1	2	3100	0	1	30	999	2	999	999	2	999	999	2	999	999	1	999	1	3	0	46.9	160	66	110	67	0	0	72	2	5	1	1	2	2
4005	1	1	2	65	2	1	2	2	1	1	2	8	6	4	1	1	600	0	1	42	999	2	999	30	2	999	999	2	999	999	2	999	3	2	0	52.8	154	75	113	63	0	0	64	1	1	1	2	2	2
4904	1	1	4	80	1	1	3	3	1	1	2	2	5	5	3	1	700	0	3	999	15	3	999	70	3	999	20	2	999	999	1	999	1	3	0	50	161	75	94	63	0	0	95	2	5	1	1	2	2
3807	2	1	1	72	1	1	2	2	1	1	2	2	4	4	3	1	700	0	2	999	999	1	35	999	3	999	20	2	999	999	1	999	2	1	1	55.2	152	82	132	82	0	0	72	2	4	2	2	2	2
3111	2	1	4	65	1	1	2	2	1	1	4	4	3	3	1	6	3000	0	2	999	999	2	999	999	2	999	999	2	999	999	2	999	3	2	0	45.7	147	73	110	74	0	0	58	1	999	1	1	2	2
3803	2	1	1	73	1	1	1	1	1	1	4	4	6	3	1	1	700	0	2	999	999	2	999	999	2	999	999	2	999	999	1	999	1	3	1	43.8	140	80	140	79	0	0	88	1	999	1	1	2	2
4008	1	1	2	78	2	1	2	2	1	1	2	3	6	3	3	1	700	0	2	999	999	2	999	999	2	999	999	2	999	999	2	999	1	3	0	71.4	167	91	149	81	0	0	112	1	999	1	1	2	2
4002	1	1	2	63	2	1	2	2	1	1	2	2	8	7	2	1	3000	2000	3	999	30	3	999	40	2	999	999	2	999	999	1	999	3	2	0	58	150	84	136	74	0	0	82	1	999	1	1	2	2
4011	1	1	2	68	2	1	2	2	1	1	2	3	5	2	3	1	600	0	3	999	5	3	999	5	2	999	999	2	999	999	3	5	1	3	0	56.2	157	87	147	73	0	0	93	1	999	1	1	2	2
4006	1	1	2	62	2	2	2	2	1	1	2	6	6	6	3	1	4000	0	1	45	999	3	999	45	2	999	999	2	999	999	3	45	3	2	1	52.3	155	78.5	126	77	0	0	73	1	999	1	1	2	2
2709	1	1	2	65	1	1	2	2	1	1	2	5	7	7	1	2	600	0	1	10	999	3	999	4	2	999	999	2	999	999	2	999	3	2	0	51.9	152	999	111	80	0	0	67	2	5	1	2	2	2
3707	2	1	5	72	1	1	3	3	1	1	4	1	6	6	4	1	700	0	1	999	999	2	999	999	2	999	999	2	999	999	2	999	2	1	0	30.4	132	56	131	64	0	0	56	1	4	1	1	2	2
5217	2	1	3	80	1	1	1	1	1	1	3	11	0	0	1	1	800	0	2	999	999	2	999	999	2	999	999	2	999	999	2	999	1	3	0	40.5	143	72	144	98	0	0	88	1	999	1	1	2	2
4206	1	1	6	64	1	1	2	2	1	1	2	9	7	5	1	2	6000	50000	2	999	999	3	999	15	2	999	999	2	999	999	1	999	3	2	1	68.5	164	94	167	83	1	0	88	2	4	1	1	2	2
1210	1	1	3	65	1	1	1	1	1	1	2	4	5	4	1	1	600	0	1	30	999	1	20	999	3	999	10	2	999	999	1	999	1	3	0	52.9	151	999	132	91	0	0	87	999	999	999	999	2	2
6011	1	1	3	80	1	1	1	1	1	1	4	7	11	6	1	1	800	0	1	10	999	2	999	999	3	999	6	2	999	999	2	999	1	3	1	55.5	165	74	174	86	1	0	76	1	999	1	1	2	2
3204	2	1	4	60	1	1	2	2	1	1	2	4	3	3	1	1	0	0	2	999	999	2	999	999	2	999	999	2	999	999	2	999	1	3	0	55	155	83	150	104	0	0	72	2	5	1	1	2	2
3205	1	1	4	62	1	3	3	3	3	3	2	9	8	6	1	2	1400	1000000	3	999	15	3	999	30	2	999	999	2	999	999	1	999	3	2	1	69.7	165	91	142	92	0	0	90	2	5	1	1	2	2
707	2	1	6	72	1	1	1	1	1	1	2	8	10	5	1	1	600	0	2	999	999	2	999	999	2	999	999	2	999	999	1	999	1	3	1	60.1	151	999	146	102	0	0	72	999	999	999	999	2	2
4204	2	1	6	74	1	1	1	1	1	1	4	3	7	6	1	1	700	0	2	999	999	3	999	4	2	999	999	2	999	999	2	999	1	3	1	47.6	153	71	174	89	1	0	86	2	4	1	2	2	2
1303	1	1	3	63	1	1	2	2	1	1	4	5	3	3	1	2	600	0	1	30	999	1	45	999	2	999	999	2	999	999	1	999	1	3	0	44.2	160	999	133	90	0	0	86	999	999	999	999	2	2
2608	2	1	2	69	1	1	1	1	1	1	4	4	7	5	1	1	600	30000	2	999	999	2	999	999	2	999	999	2	999	999	2	999	1	3	1	51.9	143	999	129	95	0	0	100	1	999	1	2	2	2
3712	2	1	5	75	1	1	3	3	1	1	4	6	5	3	1	1	700	0	3	999	50	2	999	999	2	999	999	2	999	999	1	999	1	3	0	27.1	137	60	166	52	1	0	90	1	2	1	1	2	2
3106	1	1	4	70	1	1	2	2	1	1	2	5	6	5	1	2	700	0	1	50	999	1	50	999	3	999	10	3	999	5	1	999	3	2	0	56.4	154	78	144	98	0	0	84	2	5	1	2	2	2
5211	1	1	3	73	1	1	2	2	1	1	2	10	19	13	1	1	700	0	2	999	999	2	999	999	2	999	999	2	999	999	3	2	3	2	0	55	145	79	169	79	1	0	78	2	5	1	1	2	2
4809	2	1	4	74	1	1	2	2	1	1	4	1	1	1	4	1	700	0	2	999	999	2	999	999	2	999	999	2	999	999	1	999	1	3	0	52.5	146	99	138	95	0	0	73	2	5	1	1	2	2
5209	2	1	3	68	1	1	2	2	1	1	2	12	9	6	1	1	600	0	2	999	999	2	999	999	2	999	999	1	999	999	2	999	1	3	0	53.2	144	93	177	87	1	0	80	2	5	1	1	2	2
5205	1	1	3	99	1	1	1	1	1	1	2	2	0	0	3	1	1800	0	2	999	999	2	999	999	2	999	999	2	999	999	2	999	1	3	0	56.9	150	87	172	86	1	0	81	1	999	1	1	2	2
3502	1	1	5	68	2	2	3	3	2	2	2	2	6	6	3	2	5000	80000	2	999	999	2	999	999	2	999	999	2	999	999	2	999	3	2	0	77	159	76	157	92	0	0	67	2	5	1	1	2	2
706	1	1	6	66	1	1	1	1	1	1	2	3	2	2	1	2	2600	0	3	999	10	2	999	999	2	999	999	2	999	999	1	999	3	2	0	70.3	153	999	140	95	0	0	78	999	999	999	999	2	2
1504	2	2	1	65	1	1	1	1	1	1	2	3	8	7	1	1	0	0	2	999	999	2	999	999	2	999	999	2	999	999	2	999	1	3	0	48	142	999	135	113	0	1	97	999	999	999	999	2	2
3313	2	1	2	66	2	1	1	1	1	1	2	3	6	4	3	1	600	0	2	999	999	2	999	999	2	999	999	2	999	999	1	999	2	1	0	54.5	147	83	136	91	0	0	84	2	5	1	2	2	2
2111	2	1	5	63	2	2	2	2	1	1	2	2	8	6	3	1	600	10000	2	999	999	2	999	999	2	999	999	2	999	999	3	3	1	3	0	51.6	159	999	127	90	0	0	71	999	999	999	999	2	2
5909	2	1	6	69	1	1	1	2	1	1	2	8	3	3	1	2	700	0	2	999	999	1	8	999	2	999	999	2	999	999	1	999	3	2	1	63.5	158	84	118	90	0	0	74	1	999	1	1	2	2
4802	2	1	4	64	1	1	3	3	1	1	1	2	3	3	4	2	600	200000	1	50	999	1	50	999	2	999	999	2	999	999	1	999	1	3	0	56.4	164	82	172	89	1	0	88	2	999	1	1	2	2
808	1	1	5	65	2	2	3	3	3	3	2	6	3	3	1	6	400	2500	1	50	999	2	45	999	2	999	999	2	999	999	1	999	3	2	0	59.7	167	999	148	107	0	0	91	999	999	999	999	2	2
3501	2	1	5	88	2	1	1	1	1	1	4	1	7	5	4	1	800	0	3	999	2	2	999	999	2	999	999	2	999	999	2	999	1	3	1	52.1	144	78	161	78	1	0	64	2	5	1	1	2	2
2711	1	1	2	62	1	1	2	2	1	1	2	2	0	0	3	1	600	14000	2	999	999	3	999	30	2	999	999	2	999	999	1	999	3	2	1	48.7	153	999	141	90	0	0	66	2	5	2	2	2	2
701	2	1	6	77	1	1	1	2	1	1	2	6	7	6	1	1	700	0	2	999	999	2	999	999	2	999	999	2	999	999	3	30	1	3	0	66.1	160	999	125	98	0	0	63	999	999	999	999	2	2
2106	1	1	5	77	2	2	3	3	2	1	2	7	5	5	1	1	700	0	2	999	999	2	999	999	2	999	999	2	999	999	1	999	1	3	0	71.7	163	999	159	104	0	0	88	999	999	999	999	2	2
4905	1	1	4	73	1	1	3	3	1	1	2	8	8	8	1	2	700	0	1	60	999	3	999	25	2	999	999	2	999	999	1	999	3	2	0	43.7	162	71	190	85	1	0	67	2	5	1	1	2	2
4711	1	1	5	60	1	1	3	3	1	1	2	4	2	2	3	2	1000	0	1	3	999	1	30	999	2	999	999	2	999	999	1	999	3	2	0	50.5	156	60	160	89	1	0	56	1	999	1	1	2	2
2811	1	1	6	60	1	1	2	2	1	1	2	3	1	1	1	2	6000	30000	3	999	15	3	999	35	2	999	999	2	999	999	1	999	3	2	1	89	175	999	117	90	0	0	65	2	5	2	2	2	2
412	2	1	6	65	2	1	2	2	1	1	2	2	4	4	4	1	800	0	2	999	999	2	999	999	2	999	999	2	999	999	2	999	2	1	1	79.9	153	999	125	104	0	0	69	999	999	999	999	2	2
3404	2	1	1	69	2	1	1	1	1	1	2	2	10	5	3	1	600	0	2	999	999	2	999	999	2	999	999	2	999	999	2	999	3	2	0	59	145	78	129	90	0	0	79	1	999	1	1	2	2
2208	1	1	2	69	2	1	2	2	1	1	2	2	2	2	3	1	600	0	2	999	999	1	999	999	2	999	999	2	999	999	1	999	3	2	0	55	159	999	114	97	0	0	74	999	999	999	999	2	2
1009	2	1	1	75	2	1	2	2	1	1	4	1	9	2	4	1	700	0	2	999	999	2	999	999	2	999	999	2	999	999	2	999	1	3	1	37.5	142	999	165	84	1	0	81	999	999	999	999	2	2
5611	1	1	2	62	1	1	1	1	1	1	2	9	2	1	1	2	600	0	2	999	999	2	999	999	2	999	999	2	999	999	1	999	3	2	0	65	157	88	158	103	0	0	75	1	999	1	1	2	2
2810	1	1	6	64	2	1	2	2	1	1	3	2	6	5	1	1	600	0	2	999	999	2	999	999	2	999	999	2	999	999	1	999	1	3	1	74	163	999	140	94	0	0	59	1	999	1	1	2	2
1711	2	1	3	71	1	1	2	2	1	1	4	9	5	4	1	1	600	0	2	999	999	2	999	999	2	999	999	2	999	999	1	999	2	1	0	63	148	999	129	98	0	0	72	999	999	999	999	2	2
6110	2	1	3	60	1	1	1	1	1	1	2	13	9	7	1	2	600	0	2	999	999	2	999	999	2	999	999	2	999	999	2	999	3	2	0	66	145	92	117	107	0	0	79	2	5	1	1	2	2
2908	2	1	5	79	1	1	1	1	1	1	2	7	9	9	1	1	0	0	2	999	999	2	999	999	2	999	999	2	999	999	2	999	1	3	1	39.9	143	999	140	91	0	0	83	2	5	1	2	2	2
704	2	1	6	84	1	1	1	1	1	1	4	7	10	6	1	1	800	0	2	999	999	2	999	999	2	999	999	2	999	999	3	999	1	3	0	53.5	151	999	181	78	1	0	68	999	999	999	999	2	2
4203	1	1	6	70	1	1	1	1	1	1	2	4	6	4	1	2	600	0	2	999	999	3	999	4	2	999	999	2	999	999	1	999	3	2	1	69.1	160	89	153	91	0	0	55	1	999	1	1	2	2
912	1	2	5	60	1	1	3	3	3	3	2	2	3	3	3	1	0	500	2	999	999	3	999	10	2	999	999	2	999	999	2	999	1	3	0	78	166	999	109	97	0	0	58	999	999	999	999	2	2
2804	1	1	6	67	2	1	2	2	1	1	2	2	6	5	3	2	0	0	2	999	999	2	999	999	2	999	999	2	999	999	1	999	3	2	1	67	157	999	154	118	0	1	84	1	999	1	1	2	2
2903	2	1	5	67	1	1	2	2	1	1	4	4	8	7	1	2	0	0	3	999	20	2	999	999	2	999	999	2	999	999	1	999	3	2	1	56.3	137	999	157	92	0	0	86	2	5	1	1	2	2
2011	2	1	6	70	2	1	1	1	1	1	4	6	10	5	1	1	700	0	2	999	999	2	999	999	2	999	999	2	999	999	1	999	1	3	1	41.2	150	999	161	72	1	0	72	999	999	999	999	2	2
3104	2	1	4	74	1	1	2	2	1	1	2	6	7	7	1	6	3000	0	2	999	999	2	999	999	2	999	999	2	999	999	1	999	3	2	0	55.8	150	78	146	108	0	0	100	1	999	1	2	2	2
2706	2	1	2	62	1	1	1	1	1	1	2	8	10	9	1	1	600	20000	2	999	999	2	999	999	2	999	999	2	999	999	2	999	1	3	0	56.6	148	999	158	105	0	0	87	2	5	2	2	1	2
1709	1	1	3	61	2	1	3	3	1	1	2	4	6	6	1	2	4500	80000	2	999	999	1	40	999	2	999	999	2	999	999	1	999	3	2	0	45	160	999	120	101	0	0	72	999	999	999	999	2	2
2112	1	1	5	76	2	4	3	3	1	1	2	3	8	8	1	2	1500	0	1	56	999	1	30	999	2	999	999	2	999	999	1	999	3	2	0	39.1	160	999	135	100	0	0	108	999	999	999	999	2	2
6102	2	1	3	62	1	1	1	1	1	1	4	6	6	4	1	1	800	0	2	999	999	2	999	999	2	999	999	2	999	999	1	999	1	3	0	42	138	84	167	87	1	0	67	1	999	1	1	2	2
3412	2	1	1	62	2	1	2	2	1	1	2	4	5	2	1	1	600	100000	2	999	999	2	999	999	2	999	999	2	999	999	2	999	2	1	1	63	147	37	151	109	0	0	73	1	999	1	1	2	2
1609	2	1	3	67	1	1	2	2	1	1	2	8	9	9	3	1	4000	0	2	999	999	2	999	999	2	999	999	2	999	999	1	999	3	2	0	64.5	155	999	111	92	0	0	71	999	999	999	999	2	2
3603	2	1	1	67	2	1	1	1	1	1	4	7	2	2	1	1	600	0	2	999	999	2	999	999	2	999	999	2	999	999	2	999	2	1	0	60	150	88	123	100	0	0	89	2	4	2	2	2	2
4312	2	1	6	64	1	1	1	1	1	1	3	2	6	6	1	1	600	0	2	999	999	3	999	50	2	999	999	2	999	999	3	40	1	3	1	48.8	138	86	117	91	0	0	74	2	4	1	2	2	2
413	2	1	6	72	1	1	1	1	1	1	4	7	5	5	1	2	1700	0	2	999	999	2	999	999	2	999	999	2	999	999	2	999	3	2	0	36.9	142	999	139	108	0	0	96	999	999	999	999	2	2
407	1	1	6	62	1	1	3	3	1	1	2	4	4	4	4	3	4000	0	1	30	999	1	30	999	2	999	999	2	999	999	1	999	3	2	0	73.1	165	999	120	105	0	0	72	999	999	999	999	2	2
1501	2	1	1	66	1	1	1	1	1	1	2	5	7	5	1	1	600	0	2	999	999	2	999	999	2	999	999	2	999	999	2	999	3	2	0	47.5	154	999	131	94	0	0	97	999	999	999	999	2	2
2009	1	1	6	63	1	1	1	1	1	1	2	4	8	7	1	2	2500	50000	1	50	999	1	50	999	2	999	999	2	999	999	1	999	3	2	0	46.2	159	999	160	81	1	0	69	999	999	999	999	2	2
3301	2	1	2	80	2	1	1	1	1	1	3	7	9	3	1	2	800	0	2	999	999	2	999	999	2	999	999	2	999	999	2	999	3	2	0	42.5	153	63	174	83	1	0	71	2	5	1	1	2	2
3901	1	1	6	85	1	1	1	1	1	1	2	6	6	5	1	1	700	0	1	50	999	1	50	999	2	999	999	2	999	999	1	999	1	3	1	40.9	150	66	160	74	1	0	71	999	999	999	999	2	2
5402	2	1	6	63	1	1	1	1	1	1	4	5	5	5	1	2	2000	0	2	999	999	2	999	999	2	999	999	2	999	999	2	999	1	3	0	54.7	140	87	146	112	0	1	71	1	999	1	1	2	2
3406	2	1	1	78	2	1	1	1	1	1	2	3	10	6	1	1	700	0	2	999	999	2	999	999	2	999	999	2	999	999	2	999	1	3	1	39	141	67	115	91	0	0	89	1	1	1	1	2	2
110	2	1	1	64	2	1	2	2	1	1	4	3	6	3	1	1	0	0	2	999	999	2	999	999	2	999	999	2	999	999	2	999	2	1	1	53.1	144	999	167	89	1	0	63	999	999	999	999	2	2
4306	2	1	6	70	1	1	1	1	1	1	2	2	7	7	3	2	0	0	2	999	999	3	999	999	3	999	20	2	999	999	1	999	1	3	1	47.8	143	59	106	97	0	0	66	2	4	1	2	2	2
3007	2	2	1	77	2	1	1	1	1	1	4	9	2	2	1	1	0	0	2	999	999	2	999	999	2	999	999	2	999	999	2	999	1	3	0	39	142	66	176	57	1	0	72	1	1	1	1	2	2
5408	2	1	6	65	1	1	1	1	1	1	2	4	5	1	1	2	600	0	2	999	999	2	999	999	2	999	999	2	999	999	2	999	1	3	0	67.4	148	90	158	97	0	0	71	1	999	1	1	2	2
3012	2	2	1	78	2	1	1	1	1	1	4	5	3	3	3	1	0	30000	2	999	999	2	999	999	2	999	999	2	999	999	2	999	1	3	0	48.6	145	73	166	75	1	0	76	2	1	1	2	2	2
607	1	1	2	71	1	1	1	2	1	1	2	2	6	2	1	4	700	0	1	50	999	1	6	999	2	999	999	2	999	999	1	999	1	3	0	55.6	154	999	149	117	0	1	86	999	999	999	999	2	2
5210	2	1	3	80	1	1	2	2	1	1	2	9	13	9	1	1	700	0	2	999	999	2	999	999	2	999	999	2	999	999	2	999	1	3	0	42.4	130	74	167	57	1	0	70	2	5	1	1	2	2
4604	1	1	5	84	1	1	3	3	1	1	2	3	7	6	1	1	800	0	2	999	999	2	999	999	2	999	999	2	999	999	1	999	1	3	0	38.7	163	61	161	67	1	0	84	1	999	1	1	2	2
2509	1	1	5	67	1	1	3	3	2	1	2	3	4	3	1	1	600	0	1	50	999	1	50	999	2	999	999	2	999	999	1	999	2	1	0	55.3	161	999	143	94	0	0	64	999	999	999	999	1	2
602	2	1	2	70	1	1	1	1	1	1	2	6	6	4	3	1	700	0	3	999	2	2	999	999	3	999	2	2	999	999	2	999	1	3	0	51.2	150	999	172	88	1	0	62	999	999	999	999	2	2
4705	1	1	5	64	1	2	3	3	1	1	2	5	4	3	3	2	2500	0	3	999	10	2	999	999	2	999	999	2	999	999	1	999	3	2	0	63.5	158	67	144	90	0	0	64	1	999	1	1	2	2
5304	2	1	3	77	1	1	1	1	1	1	2	6	10	8	1	1	1400	0	2	999	999	2	999	999	2	999	999	2	999	999	2	999	1	3	0	58.5	141	101	135	95	0	0	97	1	999	1	1	2	2
3112	2	1	4	77	1	1	2	2	1	1	4	5	6	3	1	1	700	60000	2	999	999	2	999	999	2	999	999	2	999	999	2	999	1	3	0	45.6	145	71	175	69	1	0	66	1	999	1	1	2	2
709	1	1	6	70	1	1	2	2	1	1	2	4	11	6	1	2	750	0	2	999	999	3	999	4	2	999	999	2	999	999	3	5	3	2	1	54	163	999	109	99	0	0	75	999	999	999	999	2	2
5404	1	1	6	65	1	1	2	2	1	1	2	15	6	3	1	1	600	0	1	50	999	3	999	5	2	999	999	2	999	999	1	999	1	3	0	47	152	66	129	99	0	0	73	2	5	1	2	2	2
3411	2	1	1	70	2	1	1	1	1	1	4	4	7	3	1	1	600	0	2	999	999	2	999	999	2	999	999	2	999	999	2	999	1	3	0	49	142	73	151	91	0	0	90	1	999	1	1	2	2
2511	2	1	5	87	1	1	2	1	1	1	4	4	7	7	1	1	800	0	2	999	999	2	999	999	2	999	999	2	999	999	2	999	1	3	1	39.1	140	999	105	95	0	0	68	999	999	999	999	2	2
901	2	1	5	73	1	1	3	3	1	1	2	7	4	4	1	2	700	0	1	50	999	2	999	999	2	999	999	2	999	999	1	999	3	2	0	53	152	999	160	64	1	0	72	999	999	999	999	2	2
3409	1	1	1	68	2	1	3	2	1	1	2	5	4	4	3	2	600	70000	1	53	999	3	999	1	2	999	999	2	999	999	2	999	3	2	0	52	165	68	93	91	0	0	78	1	999	2	2	2	2
4406	2	1	4	62	2	1	2	2	1	1	4	1	2	2	4	4	2500	0	2	999	999	2	999	999	2	999	999	2	999	999	2	999	3	2	0	45.4	152	71	126	91	0	0	76	2	4	1	1	2	2
1201	2	1	3	80	1	1	1	1	1	1	4	1	8	3	4	1	800	0	2	999	999	2	999	999	2	999	999	2	999	999	2	999	1	3	0	49.5	145	999	134	99	0	0	83	999	999	999	999	2	2
2506	1	1	5	61	1	1	3	3	1	1	2	3	3	2	1	2	4500	80000	1	30	999	1	40	999	2	999	999	2	999	999	1	999	3	2	0	65	175	999	157	94	0	0	66	999	999	999	999	2	2
2507	1	1	5	71	2	1	3	3	2	2	4	4	4	4	1	1	6000	0	3	999	70	1	55	999	3	999	9	2	999	999	1	999	2	1	0	68.6	165	999	156	109	0	0	68	999	999	999	999	2	2
1510	2	2	1	64	2	1	1	1	1	1	4	1	4	4	4	1	600	0	2	999	999	2	999	999	2	999	999	2	999	999	2	999	1	3	1	38.9	140	999	164	85	1	0	64	999	999	999	999	2	2
1207	2	1	3	80	1	1	2	2	1	1	2	8	4	3	1	1	600	0	2	999	999	2	999	999	2	999	999	2	999	999	2	999	1	3	0	42.9	145	999	133	92	0	0	68	999	999	999	999	2	2
2207	1	1	2	70	2	1	1	1	1	1	2	3	6	5	3	2	600	0	3	999	40	2	999	999	2	999	999	2	999	999	1	999	3	2	0	53.5	163	999	165	89	1	0	70	999	999	999	999	2	2
2404	2	2	2	65	2	1	1	1	1	1	2	4	8	3	1	1	600	0	2	999	999	2	999	999	2	999	999	2	999	999	1	999	1	3	0	53.3	152	999	117	92	0	0	59	999	999	999	999	2	2
1502	2	2	1	72	1	1	1	1	1	1	1	1	7	4	4	1	0	0	2	999	999	2	999	999	2	999	999	2	999	999	2	999	1	3	0	46	136	999	151	90	0	0	80	999	999	999	999	2	2
2205	2	1	2	60	2	1	1	1	1	1	4	2	6	2	1	2	700	0	2	999	999	2	999	999	2	999	999	2	999	999	2	999	3	2	1	35	145	999	171	76	1	0	69	999	999	999	999	2	2
4402	2	1	4	80	1	1	1	1	1	1	4	8	8	7	1	1	600	0	2	999	999	2	999	999	2	999	999	2	999	999	3	40	1	3	0	51.6	144	82	123	99	0	0	72	2	4	1	1	2	2
6010	2	1	3	60	1	1	1	1	1	1	2	9	4	4	1	2	600	0	2	999	999	2	999	999	2	999	999	2	999	999	2	999	1	3	0	45	158	65	137	92	0	0	85	2	5	1	1	2	2
4012	1	1	2	80	2	1	2	2	1	1	2	4	4	4	1	1	2000	0	2	999	999	2	999	999	2	999	999	2	999	999	2	999	1	3	0	67.1	152	91	125	104	0	0	92	1	999	1	1	2	2
3808	2	1	1	65	1	1	1	1	1	1	2	7	4	3	1	1	600	0	2	999	999	2	999	999	2	999	999	2	999	999	2	999	2	1	1	60.8	155	80	145	97	0	0	92	1	999	1	1	2	2
1801	1	1	3	65	1	1	3	3	1	1	2	8	12	11	1	1	600	0	1	40	999	1	40	999	2	999	999	2	999	999	1	999	3	2	0	80.5	156	999	170	101	1	0	73	999	999	999	999	2	2
5214	2	1	3	80	1	1	1	1	1	1	2	8	10	9	1	1	700	0	2	999	999	2	999	999	2	999	999	2	999	999	1	999	1	3	0	69.7	151	97	164	91	1	0	79	1	999	1	1	2	2
4211	2	1	6	67	1	1	1	1	1	1	4	7	10	10	1	1	600	0	2	999	999	3	999	10	2	999	999	2	999	999	2	999	1	3	1	33.1	140	63	181	98	1	0	90	2	4	1	1	2	2
4212	1	1	6	80	1	1	1	1	1	1	2	4	7	7	1	2	700	0	2	999	999	1	60	999	2	999	999	2	999	999	1	999	3	2	1	54.4	165	81	167	90	1	0	104	2	4	2	2	2	2
2313	1	1	1	71	2	1	1	1	1	1	2	7	3	3	1	1	600	0	2	999	999	1	40	999	3	999	15	2	999	999	1	999	1	3	1	68.5	155	999	160	102	1	0	88	999	999	999	999	2	2
2202	1	1	2	67	2	1	2	2	1	1	2	2	5	5	3	2	2500	6000	2	999	999	3	999	10	2	999	999	2	999	999	2	999	3	2	0	58	160	999	165	105	1	0	79	999	999	999	999	2	2
2902	1	1	5	69	1	1	2	2	1	1	2	5	6	6	1	2	0	0	3	999	40	3	999	40	2	999	999	2	999	999	1	999	3	2	0	58.4	157	999	164	98	1	0	62	2	5	1	1	2	2
5714	1	1	2	74	1	1	1	1	1	1	2	3	6	6	3	2	700	0	1	50	999	1	50	999	2	999	999	2	999	999	1	999	1	3	0	64	170	86	178	94	1	0	64	1	999	1	1	2	2
1108	1	1	3	71	1	1	2	2	1	1	2	3	14	11	3	2	600	0	2	999	999	2	999	999	2	999	999	2	999	999	1	999	3	2	0	64.3	154	999	210	92	1	0	59	999	999	999	999	2	2
1611	1	1	3	64	1	1	3	3	2	2	2	11	6	6	1	2	7000	20000	2	999	999	2	999	999	2	999	999	2	999	999	1	999	3	2	1	71.9	155	999	184	109	1	0	58	999	999	999	999	2	2
2307	1	1	1	76	1	1	1	1	1	1	2	2	7	3	3	1	700	0	2	999	999	2	999	999	2	999	999	2	999	999	2	999	1	3	0	42.6	146	999	180	103	1	0	69	999	999	999	999	2	2
603	2	1	2	63	1	1	2	2	1	1	2	5	6	6	1	1	600	0	1	3	999	2	999	999	2	999	999	2	999	999	2	999	1	3	0	36.8	139	999	186	97	1	0	68	999	999	999	999	2	2
1208	1	1	3	80	1	1	1	1	1	1	2	7	6	6	1	1	800	0	3	999	30	2	999	999	3	999	20	2	999	999	1	999	1	3	0	64	151	999	164	113	1	1	74	999	999	999	999	1	2
2513	2	1	5	70	1	1	2	2	1	1	4	5	6	6	1	1	700	0	2	999	999	2	999	999	2	999	999	2	999	999	2	999	1	3	0	40	150	999	166	97	1	0	94	999	999	999	999	1	2
2401	2	2	2	60	2	1	1	1	1	1	4	4	3	3	1	1	0	0	2	999	999	2	999	999	2	999	999	2	999	999	2	999	1	3	0	46	162	999	182	102	1	0	79	999	999	999	999	2	2
5104	1	1	4	67	1	1	3	3	1	1	2	4	7	3	1	2	4000	0	1	35	999	1	20	999	2	999	999	2	999	999	1	999	3	2	0	48.1	162	72	164	96	1	0	72	1	999	1	1	2	2
3407	2	1	1	69	2	1	1	1	1	1	4	2	1	1	2	2	600	150000	2	999	999	2	999	999	2	999	999	2	999	999	1	999	3	2	1	40	140	67	185	103	1	0	76	1	999	1	2	2	2
2306	2	1	1	77	1	1	1	1	1	1	2	2	4	0	3	1	700	0	2	999	999	2	999	999	2	999	999	2	999	999	2	999	1	3	1	54.9	152	999	169	94	1	0	87	999	999	999	999	2	2
2905	2	1	5	63	1	1	2	2	1	1	2	8	5	5	1	2	3000	0	3	999	5	2	999	999	2	999	999	2	999	999	2	999	3	2	1	54.2	140	999	185	101	1	0	59	2	5	1	1	2	2
2013	1	1	6	68	1	1	1	1	1	1	2	3	5	5	3	1	600	0	2	999	999	2	999	999	2	999	999	2	999	999	2	999	1	3	0	55.8	155	999	186	113	1	1	70	999	999	999	999	2	2
3009	2	1	1	66	2	1	1	1	1	1	2	3	10	2	3	2	5600	0	2	999	999	2	999	999	2	999	999	2	999	999	1	999	2	1	0	48.8	137	78	167	93	1	0	63	1	5	1	1	2	2
4403	2	1	4	64	1	1	1	1	1	1	2	1	2	2	4	2	600	0	2	999	999	2	999	999	2	999	999	2	999	999	2	999	3	2	0	41.1	145	58	166	91	1	0	76	2	4	1	1	2	2
3005	2	2	1	73	2	1	1	1	1	1	4	5	5	5	1	1	0	0	2	999	999	2	999	999	2	999	999	2	999	999	2	999	1	3	0	42.8	135	71	171	97	1	0	88	1	999	1	1	2	2
3209	2	1	4	72	1	1	2	2	1	1	4	3	4	2	1	2	700	0	1	15	999	2	999	999	2	999	999	2	999	999	2	999	1	3	0	40	150	76	165	90	1	0	72	2	5	1	1	2	2
3402	2	1	1	63	2	1	1	2	1	1	2	5	5	5	1	1	600	0	2	999	999	2	999	999	2	999	999	2	999	999	1	999	1	3	0	54.5	149	71	186	96	1	0	65	1	1	1	1	2	2
[truncated: 125 more columns]
